# Supplementary material for: 5-(4-Fluoro­phen­yl)-2-furylmethyl N-(2,6-difluoro­benzo­yl)carbamate
Source: Acta Crystallogr Sect E Struct Rep Online. 2008 Jan 18;64(Pt 2):o474. doi: 10.1107/S1600536808001359 (PMC2960319; doi:10.1107/S1600536808001359)
Supplement: Supplementary file 1 [file e-64-0o474-sup1.cif]

##############################################################################
###                                                                        ###
###        Electronic paper (Acta Crystallographica Section E)             ###
###                                                                        ###
##############################################################################
#                                                                            #
# This CIF contains the data in a paper accepted for publication in Acta     #
# Crystallographica Section E. It conforms to the requirements of Notes      #
# for Authors for Section E, and has been peer reviewed under the auspices   #
# of the IUCr Commission on Journals.                                        #
#                                                                            #
# Full details of the Crystallographic Information File format               #
# are given in the paper "The Crystallographic Information File (CIF):       #
# a New Standard Archive File for Crystallography" by S. R. Hall, F. H.      #
# Allen and I. D. Brown [Acta Cryst. (1991), A47, 655-685].                  #
#                                                                            #
# The current version of the core CIF dictionary is obtainable from          #
# ftp://ftp.iucr.org/pub/cif_core.dic. The current version number is 2.1.    #
#                                                                            #
# Software is freely available for graphical display of the structure(s) in  #
# this CIF.  For information consult the CIF home page http://www.iucr.org/  #
# cif/home.html                                                              #
#                                                                            #
##############################################################################
                                             
data_I
_audit_creation_method     SHELXL-97
_chemical_name_systematic
;
5-(4-Fluorophenyl)-2-furylmethyl N-(2,6-difluorobenzoyl)carbamate
;
_chemical_name_common     ?
_chemical_formula_moiety     'C19 H12 F3 N O4'
_chemical_formula_sum     'C19 H12 F3 N O4'
_chemical_formula_iupac     'C19 H12 F3 N O4'
_chemical_formula_weight     375.30
_chemical_melting_point     ?
_symmetry_cell_setting     Monoclinic
_symmetry_space_group_name_H-M     P2(1)/c
loop_
    _symmetry_equiv_pos_as_xyz
    'x, y, z'
    '-x, y+1/2, -z+1/2'
    '-x, -y, -z'
    'x, -y-1/2, z-1/2'
_cell_length_a     7.5594(11)
_cell_length_b     12.9878(19)
_cell_length_c     17.332(2)
_cell_angle_alpha     90.00
_cell_angle_beta     94.662(2)
_cell_angle_gamma     90.00
_cell_volume     1696.0(4)
_cell_formula_units_Z     4
_cell_measurement_reflns_used     3023
_cell_measurement_theta_min     2.83
_cell_measurement_theta_max     23.53
_cell_measurement_temperature     294(2)
_exptl_crystal_description     block
_exptl_crystal_colour     colourless
_exptl_crystal_size_max     0.26
_exptl_crystal_size_mid     0.20
_exptl_crystal_size_min     0.14
_exptl_crystal_density_diffrn     1.470
_exptl_crystal_density_meas     ?
_exptl_crystal_density_method     'not measured'
_exptl_crystal_F_000     768
_exptl_absorpt_coefficient_mu     0.125
_exptl_absorpt_correction_type     multi-scan
_exptl_absorpt_process_details     '(SADABS; Sheldrick, 1996)'
_exptl_absorpt_correction_T_min     0.9682
_exptl_absorpt_correction_T_max     0.9827
_exptl_special_details
;
 ?
;
_diffrn_ambient_temperature     294(2)
_diffrn_radiation_type     MoK\a
_diffrn_radiation_wavelength     0.71073
_diffrn_radiation_source     'fine-focus sealed tube'
_diffrn_radiation_monochromator     graphite
_diffrn_measurement_device_type     'Bruker SMART CCD area-detector'
_diffrn_measurement_method     'phi and omega scans'
_diffrn_detector_area_resol_mean     ?
_diffrn_reflns_number     9559
_diffrn_reflns_av_R_equivalents     0.0263
_diffrn_reflns_av_sigmaI/netI     0.0295
_diffrn_reflns_theta_min     1.96
_diffrn_reflns_theta_max     26.39
_diffrn_reflns_theta_full     26.39
_diffrn_measured_fraction_theta_max     0.996
_diffrn_measured_fraction_theta_full     0.996
_diffrn_reflns_limit_h_min     -9
_diffrn_reflns_limit_h_max     6
_diffrn_reflns_limit_k_min     -15
_diffrn_reflns_limit_k_max     16
_diffrn_reflns_limit_l_min     -21
_diffrn_reflns_limit_l_max     21
_diffrn_standards_number     ?
_diffrn_standards_interval_count     ?
_diffrn_standards_interval_time     ?
_diffrn_standards_decay_%     ?
_refine_special_details
;
 Refinement of F^2^ against ALL reflections.  The weighted R-factor wR and
 goodness of fit S are based on F^2^, conventional R-factors R are based
 on F, with F set to zero for negative F^2^. The threshold expression of
 F^2^ > 2sigma(F^2^) is used only for calculating R-factors(gt) etc. and is
 not relevant to the choice of reflections for refinement.  R-factors based
 on F^2^ are statistically about twice as large as those based on F, and R-
 factors based on ALL data will be even larger.
;
_reflns_number_total     3453
_reflns_number_gt     2305
_reflns_threshold_expression     >2sigma(I)
_refine_ls_structure_factor_coef     Fsqd
_refine_ls_matrix_type     full
_refine_ls_R_factor_all     0.0673
_refine_ls_R_factor_gt     0.0383
_refine_ls_wR_factor_gt     0.0882
_refine_ls_wR_factor_ref     0.1030
_refine_ls_goodness_of_fit_ref     1.001
_refine_ls_restrained_S_all     1.026
_refine_ls_number_reflns     3453
_refine_ls_number_parameters     288
_refine_ls_number_restraints     99
_refine_ls_hydrogen_treatment     constr
_refine_ls_weighting_scheme     calc
_refine_ls_weighting_details
         'calc w=1/[\s^2^(Fo^2^)+(0.0473P)^2^+0.2734P] where P=(Fo^2^+2Fc^2^)/3'
_atom_sites_solution_hydrogens     geom
_atom_sites_solution_primary     direct
_atom_sites_solution_secondary     difmap
_refine_ls_shift/su_max     0.005
_refine_ls_shift/su_mean     0.000
_refine_diff_density_max     0.162
_refine_diff_density_min     -0.166
_refine_ls_extinction_method     none
_refine_ls_extinction_coef     ?
loop_
    _atom_type_symbol
    _atom_type_description
    _atom_type_scat_dispersion_real
    _atom_type_scat_dispersion_imag
    _atom_type_scat_source
    'C' 'C' 0.0033 0.0016
                         'International Tables Vol C Tables 4.2.6.8 and 6.1.1.4'
    'H' 'H' 0.0000 0.0000
                         'International Tables Vol C Tables 4.2.6.8 and 6.1.1.4'
    'N' 'N' 0.0061 0.0033
                         'International Tables Vol C Tables 4.2.6.8 and 6.1.1.4'
    'O' 'O' 0.0106 0.0060
                         'International Tables Vol C Tables 4.2.6.8 and 6.1.1.4'
    'F' 'F' 0.0171 0.0103
                         'International Tables Vol C Tables 4.2.6.8 and 6.1.1.4'
_computing_data_collection     'SMART (Bruker, 1999)'
_computing_cell_refinement     'SAINT (Bruker, 1999)'
_computing_data_reduction     'SAINT (Bruker, 1999)'
_computing_structure_solution     'SHELXS97 (Sheldrick, 2008)'
_computing_structure_refinement     'SHELXL97 (Sheldrick, 2008)'
_computing_molecular_graphics     'SHELXTL (Sheldrick, 2008)'
_computing_publication_material     'SHELXTL (Sheldrick, 2008)'
loop_
    _atom_site_type_symbol
    _atom_site_label
    _atom_site_fract_x
    _atom_site_fract_y
    _atom_site_fract_z
    _atom_site_U_iso_or_equiv
    _atom_site_adp_type
    _atom_site_calc_flag
    _atom_site_refinement_flags
    _atom_site_occupancy
    _atom_site_disorder_assembly
    _atom_site_disorder_group
    F F1 0.413(2) -0.3113(6) 0.0264(9) 0.080(2) Uani d PDU 0.42(3) A 1
    C C1 0.2408(19) -0.0169(4) -0.0205(6) 0.036(2) Uani d PGDU 0.42(3) A 1
    C C2 0.309(2) -0.0746(6) -0.0790(6) 0.056(2) Uani d PGDU 0.42(3) A 1
    H H2A 0.3101 -0.0472 -0.1285 0.068 Uiso calc PR 0.42(3) A 1
    C C3 0.374(2) -0.1731(6) -0.0634(7) 0.069(3) Uani d PGDU 0.42(3) A 1
    H H3A 0.4192 -0.2116 -0.1025 0.082 Uiso calc PR 0.42(3) A 1
    C C4 0.3715(17) -0.2139(5) 0.0107(8) 0.054(2) Uani d PGDU 0.42(3) A 1
    C C5 0.3038(15) -0.1563(6) 0.0691(6) 0.048(2) Uani d PGDU 0.42(3) A 1
    H H5A 0.3023 -0.1836 0.1186 0.058 Uiso calc PR 0.42(3) A 1
    C C6 0.2385(16) -0.0578(6) 0.0535(5) 0.043(2) Uani d PGDU 0.42(3) A 1
    H H6A 0.1932 -0.0192 0.0926 0.051 Uiso calc PR 0.42(3) A 1
    F F1' 0.4021(18) -0.3089(5) 0.0520(10) 0.109(3) Uani d PDU 0.58(3) A 2
    C C1' 0.2758(17) -0.0108(4) -0.0136(5) 0.046(2) Uani d PGDU 0.58(3) A 2
    C C2' 0.3377(16) -0.0798(4) -0.0665(5) 0.0563(19) Uani d PGDU 0.58(3) A 2
    H H2'A 0.3535 -0.0585 -0.1167 0.068 Uiso calc PR 0.58(3) A 2
    C C3' 0.3759(14) -0.1808(4) -0.0444(7) 0.065(2) Uani d PGDU 0.58(3) A 2
    H H3'A 0.4173 -0.2270 -0.0797 0.078 Uiso calc PR 0.58(3) A 2
    C C4' 0.3523(15) -0.2127(3) 0.0307(7) 0.071(2) Uani d PGDU 0.58(3) A 2
    C C5' 0.2903(15) -0.1437(7) 0.0835(6) 0.077(2) Uani d PGDU 0.58(3) A 2
    H H5'A 0.2745 -0.1650 0.1337 0.092 Uiso calc PR 0.58(3) A 2
    C C6' 0.2521(14) -0.0427(7) 0.0614(5) 0.061(2) Uani d PGDU 0.58(3) A 2
    H H6'A 0.2107 0.0035 0.0968 0.073 Uiso calc PR 0.58(3) A 2
    F F2 0.79946(16) 0.38529(10) 0.18219(8) 0.0850(4) Uani d . 1 A .
    F F3 0.46235(17) 0.66668(10) 0.24915(8) 0.0815(4) Uani d . 1 A .
    O O1 0.14882(15) 0.15186(9) 0.01943(6) 0.0446(3) Uani d . 1 A .
    O O2 0.18983(15) 0.37207(9) 0.08958(6) 0.0447(3) Uani d . 1 A .
    O O3 0.27950(16) 0.45938(9) -0.01226(6) 0.0511(3) Uani d . 1 A .
    O O4 0.35555(19) 0.43640(13) 0.22503(7) 0.0758(5) Uani d . 1 A .
    N N1 0.4384(2) 0.46921(12) 0.10395(8) 0.0447(4) Uani d . 1 A .
    H H1A 0.514(2) 0.5000(13) 0.0829(10) 0.042(5) Uiso d . 1 . .
    C C7 0.2094(2) 0.09129(15) -0.03758(10) 0.0475(4) Uani d D 1 . .
    C C8 0.2100(3) 0.14741(17) -0.10359(11) 0.0615(5) Uani d . 1 A .
    H H8 0.2445 0.1244 -0.1509 0.074 Uiso calc R 1 . .
    C C9 0.1489(3) 0.24670(16) -0.08727(10) 0.0597(5) Uani d . 1 . .
    H H9 0.1361 0.3017 -0.1216 0.072 Uiso calc R 1 A .
    C C10 0.1125(2) 0.24690(14) -0.01267(9) 0.0448(4) Uani d . 1 A .
    C C11 0.0465(2) 0.32610(14) 0.03827(10) 0.0480(4) Uani d . 1 . .
    H H11A -0.0405 0.2956 0.0695 0.058 Uiso calc R 1 A .
    H H11B -0.0121 0.3798 0.0068 0.058 Uiso calc R 1 . .
    C C12 0.2968(2) 0.43425(12) 0.05510(9) 0.0406(4) Uani d . 1 . .
    C C13 0.4595(2) 0.47122(13) 0.18313(9) 0.0440(4) Uani d . 1 . .
    C C14 0.6266(2) 0.52450(13) 0.21432(8) 0.0424(4) Uani d . 1 A .
    C C15 0.7915(3) 0.48058(15) 0.21366(10) 0.0542(5) Uani d . 1 . .
    C C16 0.9447(3) 0.5274(2) 0.24403(12) 0.0678(6) Uani d . 1 A .
    H H16 1.0543 0.4951 0.2427 0.081 Uiso calc R 1 . .
    C C17 0.9310(3) 0.6231(2) 0.27633(11) 0.0710(6) Uani d . 1 . .
    H H17 1.0332 0.6562 0.2971 0.085 Uiso calc R 1 A .
    C C18 0.7704(3) 0.67107(17) 0.27869(11) 0.0642(6) Uani d . 1 A .
    H H18 0.7620 0.7361 0.3006 0.077 Uiso calc R 1 . .
    C C19 0.6231(3) 0.62066(15) 0.24798(10) 0.0518(5) Uani d . 1 . .
loop_
    _atom_site_aniso_label
    _atom_site_aniso_U_11
    _atom_site_aniso_U_22
    _atom_site_aniso_U_33
    _atom_site_aniso_U_12
    _atom_site_aniso_U_13
    _atom_site_aniso_U_23
    F1 0.092(4) 0.048(3) 0.099(5) 0.015(2) 0.008(3) -0.003(3)
    C1 0.012(4) 0.049(4) 0.047(3) -0.015(2) -0.004(3) -0.016(3)
    C2 0.040(5) 0.064(5) 0.063(4) -0.007(3) -0.009(4) -0.015(3)
    C3 0.062(5) 0.084(6) 0.061(4) -0.012(4) 0.010(4) -0.016(3)
    C4 0.045(4) 0.048(5) 0.071(5) -0.005(3) 0.010(3) 0.001(3)
    C5 0.048(4) 0.036(4) 0.061(4) 0.004(3) 0.006(3) 0.007(3)
    C6 0.040(4) 0.032(3) 0.057(4) -0.006(3) 0.011(3) -0.019(3)
    F1' 0.118(3) 0.068(3) 0.142(6) 0.020(2) 0.013(5) -0.022(3)
    C1' 0.024(4) 0.057(3) 0.057(3) -0.017(2) -0.002(2) -0.022(2)
    C2' 0.037(3) 0.069(4) 0.062(3) 0.001(2) -0.002(3) -0.026(2)
    C3' 0.052(3) 0.054(4) 0.089(5) 0.003(3) 0.004(3) -0.035(3)
    C4' 0.051(3) 0.053(4) 0.109(5) 0.004(3) 0.009(4) -0.031(4)
    C5' 0.076(4) 0.072(4) 0.084(4) -0.001(3) 0.016(3) -0.028(3)
    C6' 0.062(4) 0.051(3) 0.069(4) -0.007(3) -0.001(3) -0.016(3)
    F2 0.0776(9) 0.0746(9) 0.1041(10) 0.0198(7) 0.0145(7) -0.0250(7)
    F3 0.0814(9) 0.0739(8) 0.0900(9) 0.0234(7) 0.0129(7) -0.0138(7)
    O1 0.0467(7) 0.0500(7) 0.0377(6) -0.0049(5) 0.0076(5) -0.0051(5)
    O2 0.0493(7) 0.0469(7) 0.0385(6) -0.0105(5) 0.0074(5) 0.0014(5)
    O3 0.0586(8) 0.0567(8) 0.0374(6) -0.0106(6) 0.0007(5) 0.0091(6)
    O4 0.0671(9) 0.1219(13) 0.0399(7) -0.0305(9) 0.0139(7) 0.0033(7)
    N1 0.0487(9) 0.0521(9) 0.0340(7) -0.0146(7) 0.0074(6) 0.0037(6)
    C7 0.0425(10) 0.0562(12) 0.0446(10) -0.0107(8) 0.0087(8) -0.0159(8)
    C8 0.0718(13) 0.0758(15) 0.0388(10) -0.0165(11) 0.0153(9) -0.0127(10)
    C9 0.0743(13) 0.0650(13) 0.0402(10) -0.0149(10) 0.0071(9) 0.0002(9)
    C10 0.0445(10) 0.0492(11) 0.0407(9) -0.0095(8) 0.0030(7) -0.0008(8)
    C11 0.0415(10) 0.0544(11) 0.0484(10) -0.0075(8) 0.0048(8) -0.0012(8)
    C12 0.0451(10) 0.0395(9) 0.0380(9) -0.0020(7) 0.0073(7) 0.0009(7)
    C13 0.0470(10) 0.0512(10) 0.0348(8) 0.0002(8) 0.0098(7) 0.0020(8)
    C14 0.0466(10) 0.0522(11) 0.0289(8) 0.0009(8) 0.0065(7) 0.0004(7)
    C15 0.0585(12) 0.0591(12) 0.0456(10) 0.0072(9) 0.0077(9) -0.0039(9)
    C16 0.0449(12) 0.0960(18) 0.0613(12) 0.0041(11) -0.0034(9) 0.0085(12)
    C17 0.0709(15) 0.0912(18) 0.0484(11) -0.0217(13) -0.0109(10) 0.0005(11)
    C18 0.0870(16) 0.0616(13) 0.0431(10) -0.0113(12) -0.0012(10) -0.0085(9)
    C19 0.0588(12) 0.0580(12) 0.0389(9) 0.0066(9) 0.0058(8) -0.0021(8)
_geom_special_details
;
All e.s.d.'s (except the e.s.d. in the dihedral angle between two l.s. planes)
are estimated using the full covariance matrix. The cell e.s.d.'s are taken
into account individually in the estimation of e.s.d.'s in distances, angles
and torsion angles; correlations between e.s.d.'s in cell parameters are only
used when they are defined by crystal symmetry. An approximate (isotropic)
treatment of cell e.s.d.'s is used for estimating e.s.d.'s involving l.s.
planes.
;
loop_
    _geom_bond_atom_site_label_1
    _geom_bond_atom_site_label_2
    _geom_bond_site_symmetry_2
    _geom_bond_distance
    _geom_bond_publ_flag
    F1 C4 . 1.327(6) ?
    C1 C2 . 1.3900 ?
    C1 C6 . 1.3900 ?
    C1 C7 . 1.452(4) ?
    C2 C3 . 1.3900 ?
    C2 H2A . 0.9300 ?
    C3 C4 . 1.3900 ?
    C3 H3A . 0.9300 ?
    C4 C5 . 1.3900 ?
    C5 C6 . 1.3900 ?
    C5 H5A . 0.9300 ?
    C6 H6A . 0.9300 ?
    F1' C4' . 1.347(6) ?
    C1' C2' . 1.3900 ?
    C1' C6' . 1.3900 ?
    C1' C7 . 1.466(4) ?
    C2' C3' . 1.3900 ?
    C2' H2'A . 0.9300 ?
    C3' C4' . 1.3900 ?
    C3' H3'A . 0.9300 ?
    C4' C5' . 1.3900 ?
    C5' C6' . 1.3900 ?
    C5' H5'A . 0.9300 ?
    C6' H6'A . 0.9300 ?
    F2 C15 . 1.356(2) ?
    F3 C19 . 1.356(2) ?
    O1 C7 . 1.3705(19) ?
    O1 C10 . 1.372(2) ?
    O2 C12 . 1.3196(18) ?
    O2 C11 . 1.4710(19) ?
    O3 C12 . 1.2091(18) ?
    O4 C13 . 1.2008(19) ?
    N1 C13 . 1.369(2) ?
    N1 C12 . 1.386(2) ?
    N1 H1A . 0.810(17) ?
    C7 C8 . 1.357(3) ?
    C8 C9 . 1.406(3) ?
    C8 H8 . 0.9300 ?
    C9 C10 . 1.343(2) ?
    C9 H9 . 0.9300 ?
    C10 C11 . 1.469(2) ?
    C11 H11A . 0.9700 ?
    C11 H11B . 0.9700 ?
    C13 C14 . 1.502(2) ?
    C14 C15 . 1.372(2) ?
    C14 C19 . 1.380(2) ?
    C15 C16 . 1.375(3) ?
    C16 C17 . 1.371(3) ?
    C16 H16 . 0.9300 ?
    C17 C18 . 1.369(3) ?
    C17 H17 . 0.9300 ?
    C18 C19 . 1.362(3) ?
    C18 H18 . 0.9300 ?
loop_
    _geom_angle_atom_site_label_1
    _geom_angle_atom_site_label_2
    _geom_angle_atom_site_label_3
    _geom_angle_site_symmetry_1
    _geom_angle_site_symmetry_3
    _geom_angle
    _geom_angle_publ_flag
    C2 C1 C6 . . 120.0 ?
    C2 C1 C7 . . 115.9(5) ?
    C6 C1 C7 . . 122.9(5) ?
    C1 C2 C3 . . 120.0 ?
    C1 C2 H2A . . 120.0 ?
    C3 C2 H2A . . 120.0 ?
    C4 C3 C2 . . 120.0 ?
    C4 C3 H3A . . 120.0 ?
    C2 C3 H3A . . 120.0 ?
    F1 C4 C3 . . 122.2(6) ?
    F1 C4 C5 . . 117.4(6) ?
    C3 C4 C5 . . 120.0 ?
    C6 C5 C4 . . 120.0 ?
    C6 C5 H5A . . 120.0 ?
    C4 C5 H5A . . 120.0 ?
    C5 C6 C1 . . 120.0 ?
    C5 C6 H6A . . 120.0 ?
    C1 C6 H6A . . 120.0 ?
    C2' C1' C6' . . 120.0 ?
    C2' C1' C7 . . 121.5(4) ?
    C6' C1' C7 . . 117.9(5) ?
    C3' C2' C1' . . 120.0 ?
    C3' C2' H2'A . . 120.0 ?
    C1' C2' H2'A . . 120.0 ?
    C2' C3' C4' . . 120.0 ?
    C2' C3' H3'A . . 120.0 ?
    C4' C3' H3'A . . 120.0 ?
    F1' C4' C5' . . 121.2(5) ?
    F1' C4' C3' . . 118.6(5) ?
    C5' C4' C3' . . 120.0 ?
    C6' C5' C4' . . 120.0 ?
    C6' C5' H5'A . . 120.0 ?
    C4' C5' H5'A . . 120.0 ?
    C5' C6' C1' . . 120.0 ?
    C5' C6' H6'A . . 120.0 ?
    C1' C6' H6'A . . 120.0 ?
    C7 O1 C10 . . 106.94(13) ?
    C12 O2 C11 . . 115.00(12) ?
    C13 N1 C12 . . 129.79(15) ?
    C13 N1 H1A . . 114.4(12) ?
    C12 N1 H1A . . 115.2(12) ?
    C8 C7 O1 . . 108.89(17) ?
    C8 C7 C1 . . 132.8(4) ?
    O1 C7 C1 . . 117.9(4) ?
    C8 C7 C1' . . 134.4(3) ?
    O1 C7 C1' . . 116.2(3) ?
    C1 C7 C1' . . 11.5(9) ?
    C7 C8 C9 . . 107.42(16) ?
    C7 C8 H8 . . 126.3 ?
    C9 C8 H8 . . 126.3 ?
    C10 C9 C8 . . 106.95(18) ?
    C10 C9 H9 . . 126.5 ?
    C8 C9 H9 . . 126.5 ?
    C9 C10 O1 . . 109.79(16) ?
    C9 C10 C11 . . 133.30(18) ?
    O1 C10 C11 . . 116.91(14) ?
    C10 C11 O2 . . 112.23(14) ?
    C10 C11 H11A . . 109.2 ?
    O2 C11 H11A . . 109.2 ?
    C10 C11 H11B . . 109.2 ?
    O2 C11 H11B . . 109.2 ?
    H11A C11 H11B . . 107.9 ?
    O3 C12 O2 . . 125.48(15) ?
    O3 C12 N1 . . 121.25(15) ?
    O2 C12 N1 . . 113.27(14) ?
    O4 C13 N1 . . 124.77(17) ?
    O4 C13 C14 . . 121.89(15) ?
    N1 C13 C14 . . 113.32(14) ?
    C15 C14 C19 . . 115.38(17) ?
    C15 C14 C13 . . 122.94(16) ?
    C19 C14 C13 . . 121.66(15) ?
    F2 C15 C14 . . 116.95(17) ?
    F2 C15 C16 . . 119.58(18) ?
    C14 C15 C16 . . 123.46(19) ?
    C17 C16 C15 . . 117.9(2) ?
    C17 C16 H16 . . 121.1 ?
    C15 C16 H16 . . 121.1 ?
    C18 C17 C16 . . 121.5(2) ?
    C18 C17 H17 . . 119.3 ?
    C16 C17 H17 . . 119.3 ?
    C19 C18 C17 . . 117.9(2) ?
    C19 C18 H18 . . 121.0 ?
    C17 C18 H18 . . 121.0 ?
    F3 C19 C18 . . 119.16(18) ?
    F3 C19 C14 . . 116.96(17) ?
    C18 C19 C14 . . 123.87(18) ?
loop_
    _geom_torsion_atom_site_label_1
    _geom_torsion_atom_site_label_2
    _geom_torsion_atom_site_label_3
    _geom_torsion_atom_site_label_4
    _geom_torsion_site_symmetry_1
    _geom_torsion_site_symmetry_2
    _geom_torsion_site_symmetry_3
    _geom_torsion_site_symmetry_4
    _geom_torsion
    _geom_torsion_publ_flag
    C6 C1 C2 C3 . . . . 0.0 ?
    C7 C1 C2 C3 . . . . 167.9(11) ?
    C1 C2 C3 C4 . . . . 0.0 ?
    C2 C3 C4 F1 . . . . 172.2(14) ?
    C2 C3 C4 C5 . . . . 0.0 ?
    F1 C4 C5 C6 . . . . -172.6(13) ?
    C3 C4 C5 C6 . . . . 0.0 ?
    C4 C5 C6 C1 . . . . 0.0 ?
    C2 C1 C6 C5 . . . . 0.0 ?
    C7 C1 C6 C5 . . . . -167.1(12) ?
    C6' C1' C2' C3' . . . . 0.0 ?
    C7 C1' C2' C3' . . . . -170.9(11) ?
    C1' C2' C3' C4' . . . . 0.0 ?
    C2' C3' C4' F1' . . . . -175.4(12) ?
    C2' C3' C4' C5' . . . . 0.0 ?
    F1' C4' C5' C6' . . . . 175.3(12) ?
    C3' C4' C5' C6' . . . . 0.0 ?
    C4' C5' C6' C1' . . . . 0.0 ?
    C2' C1' C6' C5' . . . . 0.0 ?
    C7 C1' C6' C5' . . . . 171.2(10) ?
    C10 O1 C7 C8 . . . . -0.21(18) ?
    C10 O1 C7 C1 . . . . -174.0(7) ?
    C10 O1 C7 C1' . . . . 173.2(6) ?
    C2 C1 C7 C8 . . . . 10.4(11) ?
    C6 C1 C7 C8 . . . . 177.9(5) ?
    C2 C1 C7 O1 . . . . -177.7(5) ?
    C6 C1 C7 O1 . . . . -10.1(11) ?
    C2 C1 C7 C1' . . . . -93(3) ?
    C6 C1 C7 C1' . . . . 75(3) ?
    C2' C1' C7 C8 . . . . -9.8(11) ?
    C6' C1' C7 C8 . . . . 179.1(4) ?
    C2' C1' C7 O1 . . . . 178.8(5) ?
    C6' C1' C7 O1 . . . . 7.8(8) ?
    C2' C1' C7 C1 . . . . 78(3) ?
    C6' C1' C7 C1 . . . . -93(3) ?
    O1 C7 C8 C9 . . . . 0.4(2) ?
    C1 C7 C8 C9 . . . . 172.9(8) ?
    C1' C7 C8 C9 . . . . -171.4(8) ?
    C7 C8 C9 C10 . . . . -0.4(2) ?
    C8 C9 C10 O1 . . . . 0.3(2) ?
    C8 C9 C10 C11 . . . . 179.54(18) ?
    C7 O1 C10 C9 . . . . -0.07(18) ?
    C7 O1 C10 C11 . . . . -179.44(14) ?
    C9 C10 C11 O2 . . . . -100.7(2) ?
    O1 C10 C11 O2 . . . . 78.50(18) ?
    C12 O2 C11 C10 . . . . 72.38(18) ?
    C11 O2 C12 O3 . . . . 4.2(2) ?
    C11 O2 C12 N1 . . . . -174.94(13) ?
    C13 N1 C12 O3 . . . . 162.21(17) ?
    C13 N1 C12 O2 . . . . -18.6(3) ?
    C12 N1 C13 O4 . . . . 3.9(3) ?
    C12 N1 C13 C14 . . . . -174.66(16) ?
    O4 C13 C14 C15 . . . . 106.4(2) ?
    N1 C13 C14 C15 . . . . -75.0(2) ?
    O4 C13 C14 C19 . . . . -71.6(2) ?
    N1 C13 C14 C19 . . . . 107.02(18) ?
    C19 C14 C15 F2 . . . . 178.90(15) ?
    C13 C14 C15 F2 . . . . 0.8(2) ?
    C19 C14 C15 C16 . . . . 0.0(3) ?
    C13 C14 C15 C16 . . . . -178.07(17) ?
    F2 C15 C16 C17 . . . . -179.09(18) ?
    C14 C15 C16 C17 . . . . -0.2(3) ?
    C15 C16 C17 C18 . . . . 0.2(3) ?
    C16 C17 C18 C19 . . . . 0.1(3) ?
    C17 C18 C19 F3 . . . . -179.62(17) ?
    C17 C18 C19 C14 . . . . -0.4(3) ?
    C15 C14 C19 F3 . . . . 179.55(15) ?
    C13 C14 C19 F3 . . . . -2.3(2) ?
    C15 C14 C19 C18 . . . . 0.3(3) ?
    C13 C14 C19 C18 . . . . 178.41(16) ?
loop_
    _geom_hbond_atom_site_label_D
    _geom_hbond_atom_site_label_H
    _geom_hbond_atom_site_label_A
    _geom_hbond_site_symmetry_A
    _geom_hbond_distance_DH
    _geom_hbond_distance_HA
    _geom_hbond_distance_DA
    _geom_hbond_angle_DHA
    N1 H1A O3 3_665 0.810(17) 2.126(18) 2.9129(19) 164.0(17)
data_global
_journal_date_recd_electronic     2007-12-18
_journal_date_accepted     2008-01-14
_journal_name_full     'Acta Crystallographica, Section E'
_journal_year     2008
_journal_volume     64
_journal_issue      2
_journal_page_first     o474
_journal_page_last     o474
_journal_paper_category     QO
_journal_coeditor_code     SG2221
_publ_contact_author_name     'Yun Ling'
_publ_contact_author_address
;
College of Science, China Agricultural University, Beijing 100094
People's Republic of China
;
_publ_contact_author_email     'lyun@cau.edu.cn'
_publ_contact_author_fax     '86-10-62732223'
_publ_contact_author_phone     '86-10-62732223'
_publ_section_title
;
5-(4-Fluorophenyl)-2-furylmethyl <i>N</i>-(2,6-difluorobenzoyl)carbamate
;
loop_
    _publ_author_name
    _publ_author_footnote
    _publ_author_address
    'Li, Ying' .
;
College of Science, China Agricultural University, Beijing 100094,
People's Republic of China
;
    'Ma, Yong-Qiang' .
;
College of Science, China Agricultural University, Beijing 100094,
People's Republic of China
;
    'Cui, Zi-Ning' .
;
College of Science, China Agricultural University, Beijing 100094,
People's Republic of China
;
    'Yang, Xin-Ling' .
;
College of Science, China Agricultural University, Beijing 100094,
People's Republic of China
;
    'Ling, Yun' .
;
College of Science, China Agricultural University, Beijing 100094,
People's Republic of China
;
_publ_section_synopsis     .
