# Supplementary material for: 5-(4-Fluoro­phen­yl)-2-furylmethyl N-(2,6-difluoro­benzo­yl)carbamate
Source: Acta Crystallogr Sect E Struct Rep Online. 2008 Jan 18;64(Pt 2):o474. doi: 10.1107/S1600536808001359 (PMC2960319; doi:10.1107/S1600536808001359)
Supplement: Supplementary file 2 [file e-64-0o474-Isup2.hkl]

# 
# h,k,l, Fc-squared, Fo-squared, sigma(Fo-squared) and status flag 
# 
data_I
_shelx_title ' 070426D in P2(1)/c' 
_shelx_refln_list_code          4 
_shelx_F_calc_maximum      193.81 
_exptl_crystal_F_000       768.00 
_reflns_d_resolution_high  0.7996 
 
loop_ 
 _symmetry_equiv_pos_as_xyz 
 'x, y, z' 
 '-x, y+1/2, -z+1/2' 
 '-x, -y, -z' 
 'x, -y-1/2, z-1/2' 
 
_cell_length_a     7.5594 
_cell_length_b    12.9878 
_cell_length_c    17.3317 
_cell_angle_alpha  90.000 
_cell_angle_beta   94.662 
_cell_angle_gamma  90.000 
 
_shelx_F_squared_multiplier     1.000 
 
loop_ 
 _refln_index_h 
 _refln_index_k 
 _refln_index_l 
 _refln_F_squared_calc 
 _refln_F_squared_meas 
 _refln_F_squared_sigma 
 _refln_observed_status 
   1   0   0     3123.51     3175.60     48.99 o 
   2   0   0    11995.41    11661.80    143.27 o 
   3   0   0      131.78       98.50      2.99 o 
   4   0   0        3.71        1.79      1.42 o 
   5   0   0      608.30      612.20     16.58 o 
   6   0   0        6.38        3.52      2.39 o 
   7   0   0      117.31      112.76      8.50 o 
   8   0   0       14.04       19.57      6.43 o 
   9   0   0        3.76       -1.85      6.71 o 
   1   1   0     3556.95     3339.01     40.65 o 
   2   1   0    18092.94    17540.29    128.44 o 
   3   1   0       49.06       42.27      2.73 o 
   4   1   0        0.53       -1.05      1.05 o 
   5   1   0       53.81       48.95      2.35 o 
   6   1   0        4.93        4.58      1.90 o 
   7   1   0        2.66        1.58      3.12 o 
   8   1   0        9.41        8.38      4.00 o 
   9   1   0        0.04       -2.88      4.63 o 
   0   2   0     4111.30     3711.47     56.55 o 
   1   2   0     1930.96     1750.99     16.31 o 
   2   2   0     2713.58     2690.18     25.34 o 
   3   2   0      965.96      992.69      9.51 o 
   4   2   0     1844.01     1734.52     15.63 o 
   5   2   0       10.54        9.97      1.57 o 
   6   2   0       72.68       69.78      3.77 o 
   7   2   0        1.89        2.56      3.25 o 
   8   2   0       29.63       33.11      5.17 o 
   9   2   0        0.01       -4.60      4.60 o 
   1   3   0     1910.68     1939.78     18.40 o 
   2   3   0     5190.90     5112.40     39.15 o 
   3   3   0     1033.18     1048.77     14.44 o 
   4   3   0        1.06       21.43     14.94 o 
   5   3   0        9.59        6.41      1.53 o 
   6   3   0      138.03      119.27      4.46 o 
   7   3   0       27.79       32.76      3.91 o 
   8   3   0        0.90       -2.39      3.92 o 
   9   3   0        0.42       -4.57      4.63 o 
   0   4   0      633.58      662.27     13.36 o 
   1   4   0      828.44      761.99     13.55 o 
   2   4   0     1060.65     1044.39      9.71 o 
   3   4   0      380.35      402.33      5.30 o 
   4   4   0        0.12        0.16      1.11 o 
   5   4   0      491.09      489.16      7.01 o 
   6   4   0      222.73      222.10      6.87 o 
   7   4   0       62.46       73.01      4.51 o 
   8   4   0       65.69       45.91      5.56 o 
   9   4   0        2.34        0.66      6.43 o 
   1   5   0      245.38      254.65      5.86 o 
   2   5   0     3807.76     3903.49     35.54 o 
   3   5   0     1117.80     1218.93     18.40 o 
   4   5   0      109.46      124.24      2.96 o 
   5   5   0       62.08       59.19      2.85 o 
   6   5   0      455.30      427.00      8.57 o 
   7   5   0        2.31        0.80      2.82 o 
   8   5   0        0.35       -4.25      4.25 o 
   0   6   0     3732.26     3724.09     42.73 o 
   1   6   0      540.59      576.64      6.97 o 
   2   6   0      501.21      460.77      9.99 o 
   3   6   0      135.12      123.42      2.68 o 
   4   6   0      238.06      228.80      4.66 o 
   5   6   0      105.72      102.73      3.61 o 
   6   6   0       79.60       81.20      4.31 o 
   7   6   0        0.04        1.96      2.93 o 
   8   6   0        0.02       -5.52      5.52 o 
   1   7   0       73.08       88.93      4.09 o 
   2   7   0        0.26       -0.41      1.22 o 
   3   7   0       44.24       46.64      3.48 o 
   4   7   0      121.11      124.23      3.74 o 
   5   7   0       84.62       86.55      5.95 o 
   6   7   0       10.70        8.32      3.59 o 
   7   7   0       96.62       95.47      5.12 o 
   8   7   0        4.52        5.30      6.99 o 
   0   8   0        8.49       10.87      2.20 o 
   1   8   0     1531.43     1525.59     17.85 o 
   2   8   0      151.06      142.36      3.74 o 
   3   8   0     1084.70     1134.76     14.90 o 
   4   8   0       26.88       29.14      3.31 o 
   5   8   0      108.08      109.64      5.70 o 
   6   8   0        0.01       -0.76      2.67 o 
   7   8   0        3.71        4.99      4.39 o 
   8   8   0        0.00        2.79      6.90 o 
   1   9   0      715.58      755.05     11.42 o 
   2   9   0       24.84       27.83      2.99 o 
   3   9   0     1021.28     1012.17     14.31 o 
   4   9   0       96.19       94.41      3.81 o 
   5   9   0       74.60       69.29      4.55 o 
   6   9   0        6.85       -0.52      5.30 o 
   7   9   0        3.68        7.58      4.64 o 
   0  10   0      438.35      414.33     14.77 o 
   1  10   0       48.69       59.97      5.24 o 
   2  10   0      102.99       99.00      6.28 o 
   3  10   0       20.79       21.90      3.12 o 
   4  10   0        5.91        5.47      2.38 o 
   5  10   0      163.93      166.83      6.60 o 
   6  10   0        1.13       -1.56      3.84 o 
   7  10   0       55.10       59.23      6.92 o 
   1  11   0      137.49      150.25      5.39 o 
   2  11   0      324.92      319.51      9.21 o 
   3  11   0       95.62       91.20      5.04 o 
   4  11   0        0.22       -2.71      2.71 o 
   5  11   0       39.25       57.09      8.84 o 
   6  11   0        0.38       -4.24      4.24 o 
   0  12   0        1.62        3.14      4.96 o 
   1  12   0       47.98       40.65      3.80 o 
   2  12   0        5.64        5.89      2.84 o 
   3  12   0        7.94        5.81      3.03 o 
   4  12   0        5.66        3.43      5.93 o 
   5  12   0       17.71       26.66      5.32 o 
   6  12   0        2.13        4.32      4.94 o 
   1  13   0        0.04       -3.49      3.49 o 
   2  13   0        6.79        4.75      3.08 o 
   3  13   0       54.16       48.35      4.70 o 
   4  13   0        0.08        1.22      3.95 o 
   5  13   0        6.47        2.80      4.76 o 
   0  14   0       86.19      101.21      9.72 o 
   1  14   0        0.82       -1.78      4.55 o 
   2  14   0       56.49       65.14      5.24 o 
   3  14   0       17.06       23.46      4.25 o 
   4  14   0        0.04       -0.12      4.31 o 
   1  15   0        7.16       -1.55      6.23 o 
   2  15   0        0.12       -1.47      3.56 o 
   3  15   0        0.29        0.86      6.18 o 
   0  16   0        0.03        4.83      7.87 o 
   1  16   0        8.25        3.34      7.43 o 
  -9   1   1        3.87        6.32      4.78 o 
  -8   1   1      144.31      163.04      7.86 o 
  -7   1   1      223.97      216.89      6.14 o 
  -6   1   1      449.29      458.72      7.02 o 
  -5   1   1        0.21       -0.87      1.19 o 
  -4   1   1       72.49       75.51      2.36 o 
  -3   1   1      377.68      375.14      4.72 o 
  -2   1   1       19.43       18.76      3.30 o 
  -1   1   1     3087.37     3001.48     67.17 o 
   0   1   1       24.37       24.82      0.94 o 
   1   1   1        4.11       -0.80      0.80 o 
   2   1   1    10969.89    10611.95     78.57 o 
   3   1   1      278.02      257.28      3.56 o 
   4   1   1      225.04      226.44      4.28 o 
   5   1   1        0.78        1.01      1.57 o 
   6   1   1      400.17      406.83      7.62 o 
   7   1   1        4.23        6.26      3.38 o 
   8   1   1       31.08       26.86      4.64 o 
   9   1   1        7.58        7.88      5.20 o 
  -9   2   1        7.43        8.93      6.16 o 
  -8   2   1       47.64       52.88      6.35 o 
  -7   2   1       36.80       38.71      4.83 o 
  -6   2   1      154.27      146.17      4.40 o 
  -5   2   1       51.62       59.98      2.67 o 
  -4   2   1      885.36      830.68     22.69 o 
  -3   2   1      135.86      142.00      2.78 o 
  -2   2   1       42.45       37.58      1.57 o 
  -1   2   1      255.57      252.26      3.57 o 
   0   2   1        0.23        1.10      0.58 o 
   1   2   1     3464.82     3425.93     30.35 o 
   2   2   1    16706.27    15783.10    158.15 o 
   3   2   1      967.31      997.77      9.49 o 
   4   2   1     2858.40     3000.61     24.83 o 
   5   2   1      369.83      385.84      5.77 o 
   6   2   1        5.08        4.81      2.13 o 
   7   2   1       20.34       13.04      4.20 o 
   8   2   1        4.50       -0.24      4.03 o 
   9   2   1        5.57       -4.49      4.49 o 
  -9   3   1        0.43       -1.57      6.96 o 
  -8   3   1        0.00        1.35      4.01 o 
  -7   3   1       18.57       15.07      2.95 o 
  -6   3   1        0.62       -1.58      1.58 o 
  -5   3   1      235.48      231.08      4.54 o 
  -4   3   1       29.47       38.76      2.68 o 
  -3   3   1      161.88      150.76      2.98 o 
  -2   3   1      664.72      715.63      7.23 o 
  -1   3   1      916.04      897.26      9.67 o 
   0   3   1     2378.63     2396.44     27.40 o 
   1   3   1     1404.20     1317.02     12.78 o 
   2   3   1      165.32      175.27      2.23 o 
   3   3   1       74.94       84.82      2.31 o 
   4   3   1      759.66      811.12      8.88 o 
   5   3   1       62.35       60.80      2.59 o 
   6   3   1      374.34      342.19      7.28 o 
   7   3   1       60.71       68.39      7.64 o 
   8   3   1        1.47        1.20      3.70 o 
   9   3   1        0.46        1.34      4.87 o 
  -9   4   1       17.23       20.64      7.72 o 
  -8   4   1       13.34       15.83      4.29 o 
  -7   4   1        0.94       -0.87      2.56 o 
  -6   4   1      497.37      519.14     16.59 o 
  -5   4   1        8.96        6.50      1.62 o 
  -4   4   1      150.92      171.01      5.57 o 
  -3   4   1      290.67      306.88      3.80 o 
  -2   4   1      720.70      676.67      8.58 o 
  -1   4   1    11241.47    10450.58     89.97 o 
   0   4   1     4872.21     4500.42     43.94 o 
   1   4   1       40.28       35.12      1.42 o 
   2   4   1      454.78      403.95     10.73 o 
   3   4   1     1331.62     1414.87     11.59 o 
   4   4   1        7.12        8.01      1.44 o 
   5   4   1      100.72       98.16      3.42 o 
   6   4   1      488.48      470.41      8.91 o 
   7   4   1        0.40        4.78      3.97 o 
   8   4   1       27.88       19.81      4.94 o 
   9   4   1       13.31       21.17      5.41 o 
  -8   5   1       28.06       24.31      6.96 o 
  -7   5   1        4.05        7.40      2.89 o 
  -6   5   1      169.64      149.21      8.34 o 
  -5   5   1       85.93       86.07      3.21 o 
  -4   5   1       45.34       39.87      2.25 o 
  -3   5   1      452.47      471.15      5.49 o 
  -2   5   1      610.84      586.14      8.16 o 
  -1   5   1      478.32      496.18      7.11 o 
   0   5   1      110.06      101.32      2.17 o 
   1   5   1        5.99        0.83      0.96 o 
   2   5   1     1236.90     1246.75     12.78 o 
   3   5   1      354.33      368.95      4.61 o 
   4   5   1      196.17      196.17      3.51 o 
   5   5   1       55.80       51.23      2.72 o 
   6   5   1        0.88       -0.93      2.31 o 
   7   5   1        4.54        7.35      3.82 o 
   8   5   1       42.31       39.01      5.28 o 
  -8   6   1        0.05       -2.42      6.05 o 
  -7   6   1       24.99       29.36      4.62 o 
  -6   6   1        2.81        4.17      2.51 o 
  -5   6   1      230.32      219.87      4.91 o 
  -4   6   1      239.87      239.84      4.78 o 
  -3   6   1      476.69      482.18      5.52 o 
  -2   6   1     1232.82     1180.40     11.59 o 
  -1   6   1     4441.31     4535.50     42.02 o 
   0   6   1        0.00        0.65      1.01 o 
   1   6   1      819.00      915.08     15.61 o 
   2   6   1       85.13       82.45      2.49 o 
   3   6   1        2.35        3.17      1.08 o 
   4   6   1       13.87       18.88      2.00 o 
   5   6   1        0.98       -1.97      1.97 o 
   6   6   1       50.52       53.47      4.14 o 
   7   6   1        0.30       -1.53      2.88 o 
   8   6   1        0.13       -0.26      4.08 o 
  -8   7   1        0.45       -4.14      4.14 o 
  -7   7   1       86.67      106.91      6.56 o 
  -6   7   1       10.93        8.75      2.85 o 
  -5   7   1      428.31      396.64     12.08 o 
  -4   7   1      185.07      189.52      5.27 o 
  -3   7   1        0.23       -1.07      2.58 o 
  -2   7   1      201.86      189.16      4.85 o 
  -1   7   1      532.62      550.62      8.52 o 
   0   7   1       72.31       75.78      3.06 o 
   1   7   1      293.33      320.91      6.80 o 
   2   7   1       10.76        9.68      1.55 o 
   3   7   1        0.91        2.29      1.40 o 
   4   7   1       99.71      108.71      3.54 o 
   5   7   1       17.95       11.82      2.65 o 
   6   7   1       67.56       68.08      4.44 o 
   7   7   1      133.36      138.78      5.73 o 
   8   7   1        1.45        9.79      6.77 o 
  -8   8   1       17.52       21.56      5.37 o 
  -7   8   1        8.54       12.36      9.21 o 
  -6   8   1        1.35       -0.44      3.54 o 
  -5   8   1      526.35      532.20      9.96 o 
  -4   8   1       71.17       67.19      4.27 o 
  -3   8   1       64.55       69.41      3.83 o 
  -2   8   1       32.08       38.46      2.97 o 
  -1   8   1      395.68      407.79      7.52 o 
   0   8   1       58.61       64.50      3.20 o 
   1   8   1      192.89      199.07      4.42 o 
   2   8   1      145.22      148.20      4.41 o 
   3   8   1       93.56       89.79      4.01 o 
   4   8   1       33.14       27.97      3.03 o 
   5   8   1      306.00      311.45      7.56 o 
   6   8   1        6.99        4.55      2.74 o 
   7   8   1        6.81        6.93      3.91 o 
   8   8   1        1.98        6.21      6.87 o 
  -7   9   1       15.43       19.06      4.80 o 
  -6   9   1        0.41        2.04      3.75 o 
  -5   9   1       38.72       43.63      4.78 o 
  -4   9   1        3.35        6.12      2.18 o 
  -3   9   1      795.49      780.99     12.98 o 
  -2   9   1       36.85       34.67      3.15 o 
  -1   9   1       40.25       50.82      3.40 o 
   0   9   1        2.08        3.10      1.93 o 
   1   9   1      329.91      317.78      6.88 o 
   2   9   1      211.57      193.36      5.04 o 
   3   9   1        4.70        1.98      2.33 o 
   4   9   1       30.38       32.51      3.24 o 
   5   9   1       24.58       29.87      3.70 o 
   6   9   1       31.90       29.10      3.86 o 
   7   9   1        6.21       16.01      4.80 o 
  -7  10   1       17.77       16.19      5.52 o 
  -6  10   1        7.58       12.35      7.57 o 
  -5  10   1        0.14       -2.78      3.13 o 
  -4  10   1      623.88      632.09      9.76 o 
  -3  10   1      438.04      445.81      9.28 o 
  -2  10   1        3.16        3.27      2.41 o 
  -1  10   1      257.64      235.17      8.99 o 
   0  10   1      226.99      195.31      7.32 o 
   1  10   1        0.31        1.60      2.25 o 
   2  10   1       87.68       79.67      4.12 o 
   3  10   1      439.58      463.58      9.44 o 
   4  10   1        0.22        1.58      2.56 o 
   5  10   1       45.37       48.07      4.32 o 
   6  10   1        1.11       -1.90      4.18 o 
   7  10   1        2.32       -6.85      6.85 o 
  -6  11   1        2.10        4.28      4.69 o 
  -5  11   1        0.08        3.37      4.07 o 
  -4  11   1        0.03       -1.74      2.74 o 
  -3  11   1       22.54       30.50      3.76 o 
  -2  11   1       14.34       13.19      2.92 o 
  -1  11   1       13.77       13.72      2.81 o 
   0  11   1        1.09       -0.62      3.00 o 
   1  11   1        8.83        8.50      3.17 o 
   2  11   1      137.32      141.98      5.52 o 
   3  11   1       13.61       17.07      3.83 o 
   4  11   1      130.56      123.97      7.13 o 
   5  11   1        0.28       -0.48      3.04 o 
   6  11   1        1.91        1.75      4.15 o 
  -6  12   1        0.86        1.98      5.94 o 
  -5  12   1        1.89        6.41      4.45 o 
  -4  12   1       29.90       22.42      3.90 o 
  -3  12   1      198.98      203.59      6.85 o 
  -2  12   1       30.62       15.51      3.26 o 
  -1  12   1       27.13       27.90      3.43 o 
   0  12   1       11.27        9.44      3.65 o 
   1  12   1        0.99       -0.29      2.68 o 
   2  12   1       90.52       87.09      6.84 o 
   3  12   1       10.93       17.03      4.01 o 
   4  12   1        3.35        8.43      3.45 o 
   5  12   1        0.68       -3.36      4.45 o 
   6  12   1        0.38       -0.27      4.86 o 
  -5  13   1        2.82        0.76      4.69 o 
  -4  13   1        7.07        4.87      9.10 o 
  -3  13   1       23.23       15.80      3.71 o 
  -2  13   1       15.13        9.09      4.37 o 
  -1  13   1       44.49       50.34     10.98 o 
   0  13   1      369.99      352.03     13.02 o 
   1  13   1        9.25        7.01      3.01 o 
   2  13   1       31.32       38.07      4.20 o 
   3  13   1       29.59       39.00      5.42 o 
   4  13   1        0.36        3.37      4.51 o 
   5  13   1        0.65        2.71      4.69 o 
  -4  14   1       18.01       18.84      5.17 o 
  -3  14   1       21.65       18.07      4.09 o 
  -2  14   1       97.02       98.20      8.75 o 
  -1  14   1       27.53       27.49      8.52 o 
   0  14   1        2.45        2.64      4.14 o 
   1  14   1       29.30       22.91      5.24 o 
   2  14   1       31.56       27.31      4.14 o 
   3  14   1       27.79       21.49      5.16 o 
   4  14   1        5.42        2.75      4.63 o 
  -3  15   1       35.35       45.31      5.39 o 
  -2  15   1        4.45       -4.81      4.81 o 
  -1  15   1       13.90        8.08      5.40 o 
   0  15   1        1.91       -0.59      4.50 o 
   1  15   1        3.19       -3.74      4.59 o 
   2  15   1       20.18       24.62      4.65 o 
   3  15   1        2.69        5.35      5.43 o 
  -1  16   1        3.65        3.59      5.59 o 
   0  16   1        3.85       -2.35      5.26 o 
   1  16   1        0.66       -1.91      5.36 o 
  -9   0   2        3.43       13.89      7.28 o 
  -8   0   2       51.80       52.13      8.41 o 
  -7   0   2      787.14      833.81     15.37 o 
  -6   0   2      250.68      262.23      7.47 o 
  -5   0   2       12.32       14.26      2.30 o 
  -4   0   2       24.74       19.13      2.45 o 
  -3   0   2     1236.44     1196.83     15.36 o 
  -2   0   2    16354.16    15693.77    162.63 o 
  -1   0   2      807.38      792.40     13.74 o 
   0   0   2     6440.63     5936.53     91.05 o 
   1   0   2      841.24      778.88     13.52 o 
   2   0   2     2428.50     2563.11     39.39 o 
   3   0   2      116.12      120.78      3.17 o 
   4   0   2       20.61       17.74      6.30 o 
   5   0   2     1099.07     1073.21     15.56 o 
   6   0   2      131.81      124.24      8.06 o 
   7   0   2      218.72      225.39     11.45 o 
   8   0   2        0.06        3.39      5.65 o 
   9   0   2        0.08       -4.05      6.62 o 
  -9   1   2        0.48        2.73      4.89 o 
  -8   1   2       34.08       37.50      6.76 o 
  -7   1   2      224.01      218.10      5.37 o 
  -6   1   2      446.88      456.51      7.07 o 
  -5   1   2        2.37        2.20      1.33 o 
  -4   1   2      893.93      905.45      9.39 o 
  -3   1   2      210.09      214.51      3.34 o 
  -2   1   2    10872.41    10999.38    114.51 o 
  -1   1   2      176.03      197.39     29.98 o 
   0   1   2      193.36      166.47      7.75 o 
   1   1   2        6.73       -1.21      1.21 o 
   2   1   2    13546.04    13298.19    117.82 o 
   3   1   2      191.59      206.61      3.05 o 
   4   1   2      369.02      353.21      4.78 o 
   5   1   2      144.98      150.82      3.39 o 
   6   1   2      176.71      157.61      6.50 o 
   7   1   2       28.98       25.34      4.41 o 
   8   1   2        2.34       -3.75      3.75 o 
   9   1   2        5.82       10.39      5.11 o 
  -9   2   2        2.42       -5.99      5.99 o 
  -8   2   2        0.16        0.61      4.00 o 
  -7   2   2      185.66      211.37      6.14 o 
  -6   2   2      426.25      417.43     13.11 o 
  -5   2   2      182.42      186.37      5.84 o 
  -4   2   2     2371.14     2481.40     21.18 o 
  -3   2   2       66.68       68.60      1.98 o 
  -2   2   2     3014.97     2984.44     23.52 o 
  -1   2   2      287.01      293.70      3.68 o 
   0   2   2     5517.29     5167.03     70.02 o 
   1   2   2      499.13      420.26      5.77 o 
   2   2   2     4246.68     4168.05     32.97 o 
   3   2   2      764.14      819.39      8.09 o 
   4   2   2     5799.42     5930.74     45.94 o 
   5   2   2      509.89      522.85      6.84 o 
   6   2   2        5.30        8.50      2.31 o 
   7   2   2      104.92       99.93      5.94 o 
   8   2   2        0.03       -1.77      3.65 o 
   9   2   2        0.04       -3.42      4.11 o 
  -9   3   2       46.49       54.01      8.72 o 
  -8   3   2       80.60       88.58     10.37 o 
  -7   3   2        6.80        7.83      2.78 o 
  -6   3   2      113.38       98.33      3.54 o 
  -5   3   2       22.33       21.36      2.64 o 
  -4   3   2      217.79      230.95      4.18 o 
  -3   3   2      784.51      817.14      8.47 o 
  -2   3   2       83.39       85.59      2.26 o 
  -1   3   2      594.96      523.93     11.29 o 
   0   3   2     6307.86     5769.99     62.44 o 
   1   3   2       52.22       52.45      1.95 o 
   2   3   2        0.13       -0.30      0.58 o 
   3   3   2     3277.12     3579.71     29.29 o 
   4   3   2     1828.54     1893.91     22.40 o 
   5   3   2       33.79       26.99      2.10 o 
   6   3   2      113.10      111.09      4.44 o 
   7   3   2       66.34       55.19      5.33 o 
   8   3   2       10.48       11.59      4.50 o 
   9   3   2       16.93       20.91      5.61 o 
  -9   4   2        0.49       -3.29      6.56 o 
  -8   4   2        5.49        4.52      5.74 o 
  -7   4   2       13.20       13.76      2.89 o 
  -6   4   2      205.21      211.35      4.96 o 
  -5   4   2       12.97       11.75      1.75 o 
  -4   4   2      123.41      110.04      3.00 o 
  -3   4   2        6.13        4.35      1.04 o 
  -2   4   2      615.05      611.90      8.29 o 
  -1   4   2      852.32      806.87     11.82 o 
   0   4   2      753.60      689.83      7.05 o 
   1   4   2      123.46      109.90      2.68 o 
   2   4   2      545.57      526.18      5.93 o 
   3   4   2       21.87       17.28      1.72 o 
   4   4   2      170.47      165.43      3.58 o 
   5   4   2      394.22      407.04      7.62 o 
   6   4   2      247.14      233.02     13.63 o 
   7   4   2        6.78        3.92      3.69 o 
   8   4   2      161.63      144.13     13.38 o 
   9   4   2        0.76       -5.68      6.90 o 
  -8   5   2       44.93       43.11      6.88 o 
  -7   5   2      241.70      239.28      8.56 o 
  -6   5   2       58.83       56.73      4.13 o 
  -5   5   2      109.56      106.16      3.50 o 
  -4   5   2       82.68       73.53      2.65 o 
  -3   5   2     1286.29     1302.05     13.14 o 
  -2   5   2      128.22      130.02      3.03 o 
  -1   5   2     1732.16     1799.34     18.60 o 
   0   5   2        0.16        0.97      0.81 o 
   1   5   2     2150.10     2115.25     20.98 o 
   2   5   2       56.06       65.25      2.13 o 
   3   5   2        0.17        0.36      1.06 o 
   4   5   2      477.83      458.21      5.64 o 
   5   5   2      107.14       94.43      6.61 o 
   6   5   2       73.65       71.54      4.13 o 
   7   5   2       21.49       22.97      4.55 o 
   8   5   2       19.85       14.50      4.72 o 
  -8   6   2       14.33       20.54      4.59 o 
  -7   6   2       93.75       93.49      5.88 o 
  -6   6   2       26.13       31.30      2.97 o 
  -5   6   2       82.65       77.77      3.59 o 
  -4   6   2      333.97      340.28      5.75 o 
  -3   6   2      587.49      627.27      7.08 o 
  -2   6   2       34.82       33.31      2.35 o 
  -1   6   2      542.17      561.27      8.24 o 
   0   6   2      212.66      213.50      3.91 o 
   1   6   2      182.08      219.71      3.95 o 
   2   6   2       89.41       79.48      3.03 o 
   3   6   2       68.83       74.43      2.31 o 
   4   6   2       42.03       47.97      2.22 o 
   5   6   2       72.88       81.94      4.46 o 
   6   6   2       18.69       17.72      2.94 o 
   7   6   2        0.40       -3.47      3.47 o 
   8   6   2        6.10        5.50      4.32 o 
  -8   7   2       21.10       22.78      4.86 o 
  -7   7   2        3.31        2.63      3.84 o 
  -6   7   2       20.69       30.18      4.37 o 
  -5   7   2      144.76      150.49      4.39 o 
  -4   7   2      120.56      125.30      3.83 o 
  -3   7   2        3.30        1.81      1.39 o 
  -2   7   2      468.97      463.45      7.95 o 
  -1   7   2      303.29      349.05      6.61 o 
   0   7   2        8.06        4.40      2.15 o 
   1   7   2      981.62      993.78     14.44 o 
   2   7   2      271.47      275.51      4.82 o 
   3   7   2        4.07        3.86      1.54 o 
   4   7   2       99.36      100.14      4.07 o 
   5   7   2        3.69        3.97      2.83 o 
   6   7   2       73.63       82.28      4.54 o 
   7   7   2       69.98       73.16     11.28 o 
   8   7   2       14.14       14.73      4.81 o 
  -8   8   2       12.96       25.73     11.02 o 
  -7   8   2       34.64       34.82      5.90 o 
  -6   8   2       27.34       29.70      4.60 o 
  -5   8   2      154.85      157.87      5.57 o 
  -4   8   2       16.32       13.18      3.83 o 
  -3   8   2      364.62      368.62      7.66 o 
  -2   8   2        3.47        4.10      1.93 o 
  -1   8   2        4.54        2.18      1.68 o 
   0   8   2      540.56      574.76     15.71 o 
   1   8   2      482.35      563.32      7.71 o 
   2   8   2        1.81        2.65      1.45 o 
   3   8   2      564.09      573.35      7.93 o 
   4   8   2        3.36        5.20      2.33 o 
   5   8   2        1.14        2.13      2.56 o 
   6   8   2       11.76       11.07      3.05 o 
   7   8   2        0.31       -0.57      3.78 o 
   8   8   2       11.69       18.22      7.90 o 
  -7   9   2        6.11       10.68      4.83 o 
  -6   9   2        0.77        1.23      3.89 o 
  -5   9   2      279.40      286.28      8.73 o 
  -4   9   2      263.11      251.99      8.79 o 
  -3   9   2      351.40      320.04     13.32 o 
  -2   9   2       50.44       55.76      3.68 o 
  -1   9   2      590.10      616.16     13.14 o 
   0   9   2       28.90       25.77      2.61 o 
   1   9   2       66.81       70.17      3.14 o 
   2   9   2      129.76      121.87      3.74 o 
   3   9   2      110.89      123.13      5.89 o 
   4   9   2       51.18       44.63      3.66 o 
   5   9   2        0.81       -0.74      2.72 o 
   6   9   2       32.80       39.55      4.24 o 
   7   9   2        5.11        3.94      3.82 o 
  -7  10   2       65.68       78.59     13.89 o 
  -6  10   2        1.42        0.74      5.11 o 
  -5  10   2       15.92       13.01      4.21 o 
  -4  10   2        0.50        0.29      3.11 o 
  -3  10   2      186.34      189.64      6.13 o 
  -2  10   2      153.07      159.46      5.55 o 
  -1  10   2      644.81      647.16     11.01 o 
   0  10   2       85.14       79.26      3.78 o 
   1  10   2       60.71       64.29      5.68 o 
   2  10   2      119.21      125.93      4.86 o 
   3  10   2        1.23        0.86      2.47 o 
   4  10   2        0.00        0.80      2.57 o 
   5  10   2      110.08      124.41      5.50 o 
   6  10   2        6.37       12.09      3.54 o 
   7  10   2       13.04       11.43      4.90 o 
  -6  11   2       29.88       30.05      8.97 o 
  -5  11   2       18.32       28.97      8.94 o 
  -4  11   2       51.43       45.83      4.26 o 
  -3  11   2       37.03       41.82      4.07 o 
  -2  11   2       37.47       44.05      3.85 o 
  -1  11   2      126.74      117.34      6.52 o 
   0  11   2       88.32       94.70      9.19 o 
   1  11   2       33.44       34.31      3.56 o 
   2  11   2        3.49        6.27      2.74 o 
   3  11   2      978.76     1022.79     15.54 o 
   4  11   2        0.43       -1.65      2.65 o 
   5  11   2        9.01        9.38      4.06 o 
   6  11   2        7.36        4.92      5.26 o 
  -6  12   2        0.64        3.04      8.41 o 
  -5  12   2        0.00        3.49      5.76 o 
  -4  12   2        0.12        2.78      3.35 o 
  -3  12   2        0.91        1.86      2.82 o 
  -2  12   2        0.17       -0.62      2.79 o 
  -1  12   2        7.47        4.51      4.30 o 
   0  12   2       25.09       23.56      5.38 o 
   1  12   2      252.93      270.34     10.96 o 
   2  12   2        7.02       15.55      3.22 o 
   3  12   2       18.92       15.18      9.83 o 
   4  12   2      153.81      157.49      6.87 o 
   5  12   2        4.16        0.85      3.51 o 
   6  12   2        0.46       -1.63      4.86 o 
  -5  13   2        1.37       -3.79      4.48 o 
  -4  13   2       12.05        8.97      4.43 o 
  -3  13   2       12.11       15.80      3.81 o 
  -2  13   2        7.17        0.33      3.09 o 
  -1  13   2       12.76        9.90      7.03 o 
   0  13   2        0.45       -3.10      3.52 o 
   1  13   2       10.75        9.36      3.33 o 
   2  13   2       74.12       74.33      5.16 o 
   3  13   2       43.64       52.54      5.93 o 
   4  13   2        2.81        3.83      3.84 o 
   5  13   2        0.06        3.43      4.92 o 
  -4  14   2       15.95       16.89      5.33 o 
  -3  14   2       11.59       10.37      4.01 o 
  -2  14   2        1.12        0.60      3.30 o 
  -1  14   2        0.37       -3.52      3.87 o 
   0  14   2       19.90       14.28      6.38 o 
   1  14   2       46.59       42.46      5.76 o 
   2  14   2       27.22       30.57      6.13 o 
   3  14   2        3.16        2.38      4.40 o 
   4  14   2        0.56       -3.72     11.28 o 
  -3  15   2        0.24       -4.88      4.88 o 
  -2  15   2        1.22       -1.78      5.68 o 
  -1  15   2        0.19       -1.12      5.08 o 
   0  15   2        0.11        2.54      5.04 o 
   1  15   2        1.75       -4.11      4.70 o 
   2  15   2        2.20        9.09      4.10 o 
   3  15   2        0.94        2.05      7.12 o 
  -1  16   2        0.15       -3.70      5.43 o 
   0  16   2        4.44       -4.07      5.03 o 
   1  16   2        5.10       -4.26      6.43 o 
  -9   1   3       90.42      103.13     11.39 o 
  -8   1   3        9.23        2.02      3.85 o 
  -7   1   3      166.75      158.65      4.87 o 
  -6   1   3      294.57      309.29      5.75 o 
  -5   1   3      233.10      243.81      4.56 o 
  -4   1   3        3.97        8.48      1.99 o 
  -3   1   3     2542.72     2602.63     23.69 o 
  -2   1   3      865.60      907.87     14.36 o 
  -1   1   3    12665.15    11419.26    119.44 o 
   0   1   3     7342.16     6880.14     58.98 o 
   1   1   3     3274.07     3046.57     44.22 o 
   2   1   3      126.81      121.58      2.56 o 
   3   1   3      609.79      595.50      6.15 o 
   4   1   3      287.15      297.01      4.22 o 
   5   1   3      619.42      624.26      9.05 o 
   6   1   3      566.23      537.94     21.44 o 
   7   1   3        2.84       -1.33      3.14 o 
   8   1   3        6.12       -0.72      4.00 o 
   9   1   3        2.29        0.02      4.37 o 
  -9   2   3        0.01        7.59      7.09 o 
  -8   2   3       47.53       44.21      5.29 o 
  -7   2   3       24.49       24.14      2.78 o 
  -6   2   3      214.22      211.23      4.80 o 
  -5   2   3       99.51      100.50      3.83 o 
  -4   2   3      296.23      274.41      4.46 o 
  -3   2   3      122.39      131.09      2.68 o 
  -2   2   3      220.31      215.59      7.66 o 
  -1   2   3      145.92      161.53      6.00 o 
   0   2   3    13670.75    12211.37    103.49 o 
   1   2   3     3084.84     2994.93     45.73 o 
   2   2   3       50.77       56.56      1.83 o 
   3   2   3     3028.18     2980.27     24.01 o 
   4   2   3     2527.47     2523.44     31.31 o 
   5   2   3      381.87      367.43      7.55 o 
   6   2   3        0.06        0.49      2.88 o 
   7   2   3       28.22       23.47      4.33 o 
   8   2   3       45.52       51.82      5.77 o 
   9   2   3       10.07       10.61      5.16 o 
  -9   3   3        2.27       -2.26      6.46 o 
  -8   3   3       19.86       15.83      4.35 o 
  -7   3   3       87.19       88.08      3.84 o 
  -6   3   3       67.15       70.15      3.12 o 
  -5   3   3        0.01        0.14      1.35 o 
  -4   3   3      123.28      130.21      4.03 o 
  -3   3   3       36.90       46.71      2.06 o 
  -2   3   3     2404.17     2398.82     27.53 o 
  -1   3   3      191.70      187.58      3.09 o 
   0   3   3     1320.69     1166.09     11.62 o 
   1   3   3     2256.30     2122.63     17.21 o 
   2   3   3      207.71      188.76      2.93 o 
   3   3   3      572.39      568.87      6.37 o 
   4   3   3      644.86      628.45      7.33 o 
   5   3   3      142.90      162.17      4.73 o 
   6   3   3     1063.95     1037.89     18.35 o 
   7   3   3        1.71        0.28      3.36 o 
   8   3   3        0.59        1.66      4.01 o 
   9   3   3        3.25        6.14      4.94 o 
  -9   4   3        0.00       10.41      7.06 o 
  -8   4   3       32.77       34.78     10.21 o 
  -7   4   3       85.99       89.87      5.74 o 
  -6   4   3       13.21        7.44      1.96 o 
  -5   4   3       94.34       95.76      3.16 o 
  -4   4   3      171.47      183.25      4.64 o 
  -3   4   3      459.60      490.64     12.11 o 
  -2   4   3       65.47       62.64      1.93 o 
  -1   4   3      307.96      301.02      4.39 o 
   0   4   3      297.66      317.45      5.00 o 
   1   4   3      372.59      344.77      4.40 o 
   2   4   3      520.31      540.86      6.11 o 
   3   4   3      489.82      523.62      5.64 o 
   4   4   3       93.43      112.85      3.74 o 
   5   4   3       76.03       76.79      6.02 o 
   6   4   3      635.23      628.14     10.53 o 
   7   4   3        3.64        2.63      3.38 o 
   8   4   3       83.93       95.85      7.19 o 
  -8   5   3        1.81       -3.95      3.95 o 
  -7   5   3      103.60      103.54      6.32 o 
  -6   5   3       37.52       30.18      3.78 o 
  -5   5   3      269.30      282.95      8.30 o 
  -4   5   3       12.72       11.13      1.62 o 
  -3   5   3       13.30       10.24      1.39 o 
  -2   5   3      854.88      836.12     19.87 o 
  -1   5   3       33.00       34.90      1.89 o 
   0   5   3       10.24        5.67      1.00 o 
   1   5   3      470.06      473.77      9.03 o 
   2   5   3       23.15       20.38      1.52 o 
   3   5   3      727.07      784.10      7.77 o 
   4   5   3       37.32       41.45      3.29 o 
   5   5   3        7.17        5.99      2.10 o 
   6   5   3       10.52        6.14      2.56 o 
   7   5   3       28.99       30.10      4.85 o 
   8   5   3       68.73       67.28      6.68 o 
  -8   6   3       10.30       13.30      4.43 o 
  -7   6   3       64.50       84.32      6.33 o 
  -6   6   3        1.32        0.08      2.43 o 
  -5   6   3       23.83       24.08      2.35 o 
  -4   6   3       77.10       77.29      2.93 o 
  -3   6   3      512.29      528.86      7.09 o 
  -2   6   3      147.77      143.45      4.04 o 
  -1   6   3       54.34       56.57      2.37 o 
   0   6   3      652.41      625.97     10.70 o 
   1   6   3      298.04      335.41      5.05 o 
   2   6   3      337.58      373.81      5.43 o 
   3   6   3      447.83      434.44      6.33 o 
   4   6   3      477.96      490.59      7.17 o 
   5   6   3      104.24      103.65      4.36 o 
   6   6   3       29.37       25.32      3.27 o 
   7   6   3        0.15       -3.34      3.59 o 
   8   6   3       38.52       49.26      6.18 o 
  -8   7   3        5.33        9.15      4.52 o 
  -7   7   3      186.66      177.40     23.12 o 
  -6   7   3      455.01      431.41     13.87 o 
  -5   7   3        3.47        3.38      2.31 o 
  -4   7   3      121.18      117.72      3.69 o 
  -3   7   3       59.33       49.63      2.55 o 
  -2   7   3      366.63      342.08      6.77 o 
  -1   7   3      245.83      270.06      5.76 o 
   0   7   3      253.66      263.69      4.69 o 
   1   7   3      159.05      171.28      3.82 o 
   2   7   3       15.24       18.05      4.21 o 
   3   7   3      124.65      142.42      3.61 o 
   4   7   3       17.99       20.13      2.57 o 
   5   7   3        9.17        6.97      2.47 o 
   6   7   3      278.49      275.64      7.43 o 
   7   7   3        4.04        4.12      3.94 o 
   8   7   3       18.11       11.62      5.19 o 
  -8   8   3       22.48       24.74      8.12 o 
  -7   8   3       26.84       31.46      5.23 o 
  -6   8   3       56.55       56.46      4.55 o 
  -5   8   3      174.10      182.07      8.75 o 
  -4   8   3        2.10       -1.22      2.29 o 
  -3   8   3      558.69      565.62     11.67 o 
  -2   8   3       47.30       48.79      3.36 o 
  -1   8   3      288.20      286.08      6.32 o 
   0   8   3      716.36      718.45     11.70 o 
   1   8   3       66.34       79.81      4.04 o 
   2   8   3      192.15      193.65      6.65 o 
   3   8   3      374.76      363.72      6.10 o 
   4   8   3      133.30      126.92      4.80 o 
   5   8   3      131.91      135.89      7.05 o 
   6   8   3        2.74        1.02      2.84 o 
   7   8   3       19.18       16.10      4.66 o 
  -7   9   3        6.00        5.15      4.74 o 
  -6   9   3        1.15        2.77      4.09 o 
  -5   9   3       13.32       15.53      3.26 o 
  -4   9   3      273.86      274.17      7.34 o 
  -3   9   3       11.68       12.46      2.75 o 
  -2   9   3      331.13      323.44      8.68 o 
  -1   9   3      168.80      180.92      5.34 o 
   0   9   3      490.98      480.38      7.39 o 
   1   9   3      177.07      190.30      4.58 o 
   2   9   3      120.26      127.92      3.93 o 
   3   9   3        5.94        5.38      2.33 o 
   4   9   3        6.69        9.73      2.56 o 
   5   9   3       12.17       14.16      4.03 o 
   6   9   3        0.50        1.14      3.15 o 
   7   9   3        2.42       -0.39      4.17 o 
  -7  10   3        3.32        1.03      4.75 o 
  -6  10   3        3.27        4.69      4.23 o 
  -5  10   3       77.66       85.85      6.19 o 
  -4  10   3      348.42      352.04     16.66 o 
  -3  10   3      466.12      453.12     18.12 o 
  -2  10   3        2.53        1.12      2.36 o 
  -1  10   3      226.44      201.83      5.96 o 
   0  10   3      194.77      181.04      6.98 o 
   1  10   3        8.36        3.08      2.72 o 
   2  10   3       32.96       39.86      3.00 o 
   3  10   3        5.77        6.55      3.30 o 
   4  10   3      366.13      350.13      8.41 o 
   5  10   3       63.91       64.91      4.64 o 
   6  10   3       14.40       13.84      3.77 o 
   7  10   3       48.62       47.98      6.87 o 
  -6  11   3        4.07       -1.31      4.55 o 
  -5  11   3        1.95       -2.33      4.35 o 
  -4  11   3        4.83        5.18      3.13 o 
  -3  11   3       17.10       20.49      3.51 o 
  -2  11   3        1.32        3.12      2.84 o 
  -1  11   3       30.62       30.10      4.47 o 
   0  11   3        5.55        0.09      3.11 o 
   1  11   3       57.50       47.19      3.89 o 
   2  11   3      196.08      191.11      6.19 o 
   3  11   3        0.30       -1.26      3.43 o 
   4  11   3       86.78       82.49      4.75 o 
   5  11   3        1.68       -3.16      3.16 o 
   6  11   3        0.03        2.34      3.67 o 
  -6  12   3        0.00        0.08      4.78 o 
  -5  12   3        6.14        2.31      5.94 o 
  -4  12   3       23.86       21.69      3.81 o 
  -3  12   3       27.83       31.32      6.29 o 
  -2  12   3        1.44        2.65      3.81 o 
  -1  12   3        1.17       -3.22      3.22 o 
   0  12   3       26.91       25.84      4.43 o 
   1  12   3       24.14       33.00      3.90 o 
   2  12   3      389.49      386.19      9.02 o 
   3  12   3       10.29       19.53      5.61 o 
   4  12   3       16.55       13.71      4.60 o 
   5  12   3        2.24        0.14      5.47 o 
   6  12   3        1.49        1.86      5.98 o 
  -5  13   3        4.38        9.79      5.49 o 
  -4  13   3       37.71       38.77      6.28 o 
  -3  13   3      115.97      122.14      6.08 o 
  -2  13   3       29.51       23.80      3.80 o 
  -1  13   3       30.78       34.88      5.07 o 
   0  13   3        8.59        4.37      3.85 o 
   1  13   3        0.08       -2.78      2.94 o 
   2  13   3        1.25        6.64      3.33 o 
   3  13   3       72.80       71.24      6.41 o 
   4  13   3        2.14        3.81      3.42 o 
   5  13   3        2.78        4.20      3.98 o 
  -4  14   3        2.12       -1.21      3.82 o 
  -3  14   3        3.60        7.36      4.83 o 
  -2  14   3       27.61       34.67      5.63 o 
  -1  14   3        0.05        2.01      4.10 o 
   0  14   3        0.00       -4.65      6.43 o 
   1  14   3       34.94       39.62      6.83 o 
   2  14   3        8.81        9.19      6.16 o 
   3  14   3        0.08        0.85      8.80 o 
   4  14   3        0.09        1.42      3.79 o 
  -3  15   3       24.14       25.60      4.74 o 
  -2  15   3        1.29        0.56      5.18 o 
  -1  15   3        0.92        1.00      4.61 o 
   0  15   3        8.35        8.78      5.11 o 
   1  15   3       21.50       19.54      5.37 o 
   2  15   3        7.72       15.27      5.05 o 
   3  15   3        0.00        8.68      5.31 o 
   0  16   3        6.70        6.84      5.76 o 
  -8   0   4      382.58      348.75     10.22 o 
  -7   0   4       15.62        7.61      7.18 o 
  -6   0   4        0.68       -2.20      2.36 o 
  -5   0   4       12.98        9.76      4.44 o 
  -4   0   4     1060.59     1059.31     15.03 o 
  -3   0   4      740.13      748.46     10.84 o 
  -2   0   4      252.17      246.90      3.78 o 
  -1   0   4     1502.10     1309.77     15.53 o 
   0   0   4    37561.59    31364.63    457.68 o 
   1   0   4     2052.66     1962.72     22.06 o 
   2   0   4        1.54        6.09      2.18 o 
   3   0   4     2239.64     2248.24     26.00 o 
   4   0   4       18.19       13.63      1.59 o 
   5   0   4      108.24      114.83      7.31 o 
   6   0   4      285.32      268.26     11.82 o 
   7   0   4      125.37      102.47      8.56 o 
   8   0   4        3.10        1.16      4.89 o 
   9   0   4        6.50       14.93      7.15 o 
  -8   1   4       24.47       27.76      4.48 o 
  -7   1   4       57.65       60.22      4.55 o 
  -6   1   4       50.82       58.79      3.00 o 
  -5   1   4        1.25        0.53      1.38 o 
  -4   1   4     1431.04     1454.64     13.65 o 
  -3   1   4      316.42      306.16      4.64 o 
  -2   1   4        0.02        0.50      0.69 o 
  -1   1   4      269.26      283.07      5.98 o 
   0   1   4     3340.43     3429.76     30.30 o 
   1   1   4      657.75      616.27      7.00 o 
   2   1   4     3466.29     3563.28     32.25 o 
   3   1   4      230.13      239.60      4.25 o 
   4   1   4      583.80      560.58      6.25 o 
   5   1   4       70.47       69.51      3.00 o 
   6   1   4       31.80       46.97      4.55 o 
   7   1   4        6.09        3.03      3.18 o 
   8   1   4        0.76        3.94      4.36 o 
   9   1   4        6.80        6.88      4.90 o 
  -9   2   4       49.48       59.25      9.50 o 
  -8   2   4        6.79        8.55      3.83 o 
  -7   2   4      118.58      111.24      4.15 o 
  -6   2   4        7.22        5.77      1.94 o 
  -5   2   4       12.51       11.88      1.64 o 
  -4   2   4       26.09       26.86      1.79 o 
  -3   2   4      249.92      302.02      4.24 o 
  -2   2   4      809.20      871.71      8.71 o 
  -1   2   4     3064.34     2986.91     23.62 o 
   0   2   4      228.16      286.91      4.08 o 
   1   2   4       82.37       86.74      2.21 o 
   2   2   4     6524.01     6221.85     67.72 o 
   3   2   4     1356.50     1393.50     16.42 o 
   4   2   4      765.91      775.64      8.11 o 
   5   2   4        8.06       11.38      1.98 o 
   6   2   4       36.07       37.17      6.77 o 
   7   2   4        7.98        5.59      3.70 o 
   8   2   4        0.77        0.98      4.05 o 
   9   2   4       15.40       10.85      5.25 o 
  -9   3   4       13.02       17.63      7.43 o 
  -8   3   4       12.05        9.78      3.99 o 
  -7   3   4       81.09       79.66      4.41 o 
  -6   3   4        5.59        4.90      1.88 o 
  -5   3   4        0.62       -0.57      1.63 o 
  -4   3   4     1678.13     1825.38     25.75 o 
  -3   3   4        9.97        7.00      1.07 o 
  -2   3   4     1984.72     2186.46     18.76 o 
  -1   3   4     3269.96     3067.84     24.64 o 
   0   3   4        9.92       12.50      1.17 o 
   1   3   4     1097.33     1063.51     11.03 o 
   2   3   4      616.26      638.03      5.96 o 
   3   3   4      367.50      394.08      4.85 o 
   4   3   4       16.76       20.42      2.09 o 
   5   3   4      437.33      443.07      7.87 o 
   6   3   4      298.29      290.26     10.08 o 
   7   3   4       98.57       91.45      5.94 o 
   8   3   4        2.00        0.88      4.07 o 
  -9   4   4        0.54       -0.28      7.18 o 
  -8   4   4        5.39        3.50      4.17 o 
  -7   4   4      162.49      164.11      5.76 o 
  -6   4   4       49.01       44.94      3.51 o 
  -5   4   4        5.04        1.43      1.55 o 
  -4   4   4      675.23      654.40     16.13 o 
  -3   4   4      511.39      495.94      7.12 o 
  -2   4   4     6296.66     6496.90     61.03 o 
  -1   4   4       41.36       36.31      1.71 o 
   0   4   4      156.18      176.02      4.84 o 
   1   4   4     1738.79     1746.23     25.46 o 
   2   4   4      199.58      196.83      3.29 o 
   3   4   4        0.02        0.26      0.90 o 
   4   4   4       15.34       13.53      2.08 o 
   5   4   4       38.69       42.41      3.58 o 
   6   4   4      227.79      214.26      9.02 o 
   7   4   4        0.33       -0.62      3.45 o 
   8   4   4       39.13       42.04      7.28 o 
  -8   5   4        0.20       -1.89      4.22 o 
  -7   5   4        3.34        3.16      2.76 o 
  -6   5   4       27.15       28.12      6.16 o 
  -5   5   4      111.52       98.85      4.00 o 
  -4   5   4        1.59        1.30      1.38 o 
  -3   5   4      679.86      686.54     19.01 o 
  -2   5   4      217.95      207.46      4.70 o 
  -1   5   4     1081.28     1133.33     26.49 o 
   0   5   4      301.92      323.31      8.83 o 
   1   5   4        0.12        1.24      1.00 o 
   2   5   4      308.34      296.39      6.23 o 
   3   5   4      271.97      311.05      4.38 o 
   4   5   4      144.06      146.09      4.61 o 
   5   5   4       10.15        8.89      2.07 o 
   6   5   4        2.64        3.03      5.66 o 
   7   5   4        6.17       -3.26      3.31 o 
   8   5   4       57.08       53.82      6.36 o 
  -8   6   4        2.39        6.96      7.23 o 
  -7   6   4       32.78       47.16      8.45 o 
  -6   6   4       41.04       32.11      5.93 o 
  -5   6   4       63.46       64.12      3.94 o 
  -4   6   4       97.69       94.26      3.82 o 
  -3   6   4       17.40       16.03      1.97 o 
  -2   6   4      129.64      128.61      3.44 o 
  -1   6   4      371.80      392.31      5.95 o 
   0   6   4     1027.41     1010.04     20.56 o 
   1   6   4      377.33      421.28      5.81 o 
   2   6   4        3.28        1.33      1.20 o 
   3   6   4      612.19      613.80      6.91 o 
   4   6   4       14.45       17.95      2.08 o 
   5   6   4       40.39       44.02      4.65 o 
   6   6   4       14.35        8.03      2.88 o 
   7   6   4        4.00        3.23      3.73 o 
   8   6   4        0.30        4.32      4.79 o 
  -8   7   4       26.53       30.43      5.31 o 
  -7   7   4       31.31       29.17      4.70 o 
  -6   7   4        3.83        0.16      2.55 o 
  -5   7   4      105.62      110.56      4.67 o 
  -4   7   4      876.04      871.12     20.84 o 
  -3   7   4      317.14      306.88      5.42 o 
  -2   7   4       46.09       46.20      2.99 o 
  -1   7   4      233.64      259.11      5.00 o 
   0   7   4       84.19      101.61      2.98 o 
   1   7   4      448.55      463.60      7.53 o 
   2   7   4      399.89      404.36      6.27 o 
   3   7   4      319.60      333.99      5.04 o 
   4   7   4       27.91       22.43      2.27 o 
   5   7   4        2.41        1.12      2.17 o 
   6   7   4        9.13       12.86      2.99 o 
   7   7   4        2.65        2.64      4.19 o 
   8   7   4       29.76       25.42      5.59 o 
  -8   8   4        0.26        1.52      4.81 o 
  -7   8   4       16.69       16.74      4.56 o 
  -6   8   4       23.64       24.84      5.22 o 
  -5   8   4      206.28      193.02      6.22 o 
  -4   8   4      267.60      268.71      6.93 o 
  -3   8   4       47.70       62.99      3.91 o 
  -2   8   4       33.53       36.94      3.03 o 
  -1   8   4      509.58      460.06      7.24 o 
   0   8   4      222.40      213.83      4.55 o 
   1   8   4       23.84       33.91      3.41 o 
   2   8   4       36.77       29.06      2.25 o 
   3   8   4      149.82      137.17      4.67 o 
   4   8   4        9.28       14.95      3.26 o 
   5   8   4       18.23       19.57      4.09 o 
   6   8   4      134.01      126.57      5.74 o 
   7   8   4        4.60        5.32      4.13 o 
  -7   9   4        8.45       19.04      4.89 o 
  -6   9   4        1.96        5.52      4.04 o 
  -5   9   4      455.31      434.60      9.61 o 
  -4   9   4      500.60      496.39     17.10 o 
  -3   9   4      300.36      309.83      7.54 o 
  -2   9   4       60.71       60.03      3.96 o 
  -1   9   4       23.24       25.00      2.80 o 
   0   9   4       48.48       49.52      3.29 o 
   1   9   4       18.98       16.85      2.19 o 
   2   9   4        3.91        0.26      2.00 o 
   3   9   4       99.94      103.54      4.35 o 
   4   9   4       44.45       46.41      4.04 o 
   5   9   4       13.99       16.74      5.73 o 
   6   9   4        8.81        6.11      3.20 o 
   7   9   4       19.81       27.42      7.90 o 
  -7  10   4       23.98       17.24      5.55 o 
  -6  10   4        0.05        0.97      7.36 o 
  -5  10   4        8.53        6.95      3.42 o 
  -4  10   4        2.90       -0.35      2.73 o 
  -3  10   4      144.49      151.64      5.65 o 
  -2  10   4        0.46        0.79      2.71 o 
  -1  10   4       99.32      100.41      5.71 o 
   0  10   4        1.17       -1.37      1.82 o 
   1  10   4       22.50       25.73      2.64 o 
   2  10   4        3.20        4.86      2.18 o 
   3  10   4       36.21       39.55      4.45 o 
   4  10   4       58.00       52.74      4.29 o 
   5  10   4      133.98      127.39      5.57 o 
   6  10   4        4.38        3.65      3.32 o 
   7  10   4       16.08       14.79      5.22 o 
  -6  11   4       29.34       31.77      5.75 o 
  -5  11   4        3.73        9.54      3.50 o 
  -4  11   4       20.52        7.77      3.23 o 
  -3  11   4        0.94       -1.28      2.60 o 
  -2  11   4        4.69        0.00      2.43 o 
  -1  11   4      155.26      146.50     21.56 o 
   0  11   4       40.36       44.58      3.65 o 
   1  11   4       73.40       82.89      4.88 o 
   2  11   4       10.59        3.26      2.98 o 
   3  11   4        1.87        3.80      3.44 o 
   4  11   4        3.80        5.20      3.87 o 
   5  11   4       10.18        7.47      3.43 o 
   6  11   4        1.95       -1.17      3.94 o 
  -6  12   4       26.89       12.87      5.71 o 
  -5  12   4        9.67        5.89      3.77 o 
  -4  12   4      137.11      132.22      6.19 o 
  -3  12   4       60.84       61.46      4.73 o 
  -2  12   4        5.69        3.82      2.75 o 
  -1  12   4       98.93       94.73      6.09 o 
   0  12   4       21.27        9.93      6.13 o 
   1  12   4      245.28      238.77      8.71 o 
   2  12   4        9.41       14.88      3.29 o 
   3  12   4      238.24      240.41      9.11 o 
   4  12   4       13.27       11.05      3.60 o 
   5  12   4        1.28       -2.45      3.36 o 
  -5  13   4        0.67        6.29      4.92 o 
  -4  13   4        5.27        9.52      4.07 o 
  -3  13   4       77.22       89.58      5.86 o 
  -2  13   4        0.66       -4.44      4.44 o 
  -1  13   4       22.55       18.36      4.52 o 
   0  13   4        5.55        1.76      6.07 o 
   1  13   4        1.91       -2.97      2.97 o 
   2  13   4       88.60      107.44     14.33 o 
   3  13   4       90.15       91.44      8.66 o 
   4  13   4        2.28       -3.53      4.61 o 
   5  13   4        0.91        0.35      3.89 o 
  -4  14   4        4.36        6.38      4.07 o 
  -3  14   4       12.28       18.21      4.13 o 
  -2  14   4        0.80       -3.24      6.68 o 
  -1  14   4        3.20       -2.53      4.17 o 
   0  14   4       21.21       25.57      5.06 o 
   1  14   4       23.01       24.32      4.35 o 
   2  14   4        2.00        4.41      4.35 o 
   3  14   4        1.26        0.91      4.52 o 
   4  14   4        7.33        3.09      4.34 o 
  -3  15   4        0.12       -2.76      7.10 o 
  -2  15   4       14.72       16.07     10.05 o 
  -1  15   4        8.33        3.49      4.93 o 
   0  15   4        4.46        5.40      8.31 o 
   1  15   4        2.50        1.97      5.19 o 
   2  15   4        0.28        2.21      4.81 o 
   3  15   4        0.11        3.07      6.52 o 
  -8   1   5        0.99        4.17      3.70 o 
  -7   1   5        8.13        9.54      2.59 o 
  -6   1   5       33.46       31.04      2.85 o 
  -5   1   5       71.29       73.94      2.73 o 
  -4   1   5        4.30        5.02      1.24 o 
  -3   1   5      596.50      582.95      6.50 o 
  -2   1   5     2739.97     2746.47     20.19 o 
  -1   1   5      282.15      326.61      3.97 o 
   0   1   5     2650.53     2830.00     25.60 o 
   1   1   5     1270.01     1211.29     13.42 o 
   2   1   5       62.13       64.68      2.07 o 
   3   1   5     1308.01     1357.70     14.39 o 
   4   1   5       42.01       38.08      2.24 o 
   5   1   5       60.54       49.08      4.07 o 
   6   1   5       31.54       29.29      5.93 o 
   7   1   5      111.88       97.80      6.21 o 
   8   1   5        5.75        2.88      4.11 o 
  -8   2   5        9.27        8.11      3.91 o 
  -7   2   5       40.33       40.78      3.70 o 
  -6   2   5        1.63        3.53      1.85 o 
  -5   2   5       61.31       65.73      2.64 o 
  -4   2   5       99.58       93.93      2.71 o 
  -3   2   5       18.57       12.86      1.20 o 
  -2   2   5      233.45      227.95      5.15 o 
  -1   2   5     9040.90     8665.87    128.71 o 
   0   2   5     2971.58     3022.22     27.48 o 
   1   2   5      392.98      345.80      5.97 o 
   2   2   5     4600.61     4615.90     63.04 o 
   3   2   5      483.18      510.00      7.23 o 
   4   2   5     1330.03     1387.19     15.62 o 
   5   2   5        0.51        0.18      2.28 o 
   6   2   5        2.32        2.27      2.83 o 
   7   2   5       30.64       35.56      4.76 o 
   8   2   5        7.01        6.62      4.36 o 
  -9   3   5        4.16        0.53      6.74 o 
  -8   3   5       19.41       19.24      4.65 o 
  -7   3   5      112.52      108.03      4.81 o 
  -6   3   5        3.98       10.44      2.48 o 
  -5   3   5      442.30      442.26      6.61 o 
  -4   3   5       24.79       22.67      2.70 o 
  -3   3   5     1415.80     1470.50     13.46 o 
  -2   3   5        1.20        0.69      1.03 o 
  -1   3   5       16.36       17.50      2.13 o 
   0   3   5     1907.74     1873.31     15.57 o 
   1   3   5      870.57      879.99      8.37 o 
   2   3   5      967.57      963.73      8.26 o 
   3   3   5      374.52      391.55      6.38 o 
   4   3   5      806.03      805.68     10.78 o 
   5   3   5      345.10      358.81      8.97 o 
   6   3   5      251.86      257.68      8.72 o 
   7   3   5        0.03       -2.68      4.63 o 
   8   3   5        0.60       -4.12      4.12 o 
  -9   4   5        1.18       -6.40      6.40 o 
  -8   4   5        2.93        0.18      4.04 o 
  -7   4   5       27.82       33.32      3.55 o 
  -6   4   5       32.59       39.35      5.70 o 
  -5   4   5      119.60      118.32      4.26 o 
  -4   4   5       66.66       62.26      3.84 o 
  -3   4   5      189.99      202.12      4.73 o 
  -2   4   5       19.54       23.20      1.74 o 
  -1   4   5     3998.87     3960.70     36.60 o 
   0   4   5     2149.94     2138.54     25.78 o 
   1   4   5      399.52      357.70      4.64 o 
   2   4   5      701.48      750.74      7.50 o 
   3   4   5      289.51      305.83      3.99 o 
   4   4   5       21.78       22.75      2.36 o 
   5   4   5       22.00       21.25      2.54 o 
   6   4   5       96.95       96.67      5.78 o 
   7   4   5       21.77       19.63      4.96 o 
   8   4   5       54.42       54.79      6.06 o 
  -8   5   5        0.08       -3.92      3.92 o 
  -7   5   5       77.67       85.87      4.58 o 
  -6   5   5        2.15       -2.26      2.27 o 
  -5   5   5       67.31       71.11      3.63 o 
  -4   5   5       29.11       27.18      2.68 o 
  -3   5   5      320.34      284.10      4.60 o 
  -2   5   5       51.12       46.58      2.40 o 
  -1   5   5      126.21      137.58      2.92 o 
   0   5   5        0.93        0.65      1.18 o 
   1   5   5      690.93      680.74      7.55 o 
   2   5   5      487.40      458.97      5.89 o 
   3   5   5      932.27      961.43     12.32 o 
   4   5   5        3.39        4.37      1.58 o 
   5   5   5        4.46        7.40      2.01 o 
   6   5   5       14.98        9.19      3.43 o 
   7   5   5        5.46        3.28      3.70 o 
   8   5   5       71.55       66.08     10.04 o 
  -8   6   5        1.08       -2.45      4.11 o 
  -7   6   5       44.75       49.00      6.50 o 
  -6   6   5       12.33        8.42      2.69 o 
  -5   6   5       81.75       86.45      4.25 o 
  -4   6   5      112.72      115.71      4.46 o 
  -3   6   5      154.44      166.44      4.80 o 
  -2   6   5      488.69      487.82     10.24 o 
  -1   6   5      879.26      915.32     12.68 o 
   0   6   5       87.96      104.44      3.27 o 
   1   6   5     2485.76     2570.57     33.07 o 
   2   6   5       68.09       71.50      2.49 o 
   3   6   5        4.62        2.80      1.45 o 
   4   6   5        0.60        0.93      1.65 o 
   5   6   5       34.09       32.91      2.78 o 
   6   6   5       27.13       23.33      6.12 o 
   7   6   5        0.15        3.48      4.04 o 
   8   6   5       12.47       13.99      5.04 o 
  -8   7   5        0.02       -3.18      4.40 o 
  -7   7   5       63.29       65.08      5.96 o 
  -6   7   5        0.33       -2.60      2.60 o 
  -5   7   5      158.31      167.52      5.59 o 
  -4   7   5        0.47        2.20      3.31 o 
  -3   7   5        0.17        1.00      1.88 o 
  -2   7   5       21.24       23.59      2.44 o 
  -1   7   5      580.84      633.20     13.30 o 
   0   7   5       85.12       70.18      3.17 o 
   1   7   5      325.16      343.19      5.54 o 
   2   7   5       15.76       14.19      1.75 o 
   3   7   5       92.37       99.58      4.12 o 
   4   7   5       73.37       77.01      3.37 o 
   5   7   5       20.51       16.89      2.76 o 
   6   7   5        2.66        6.55      3.53 o 
   7   7   5        2.38       -3.81      3.81 o 
   8   7   5        2.00        3.96      5.06 o 
  -8   8   5        1.83        1.17      4.84 o 
  -7   8   5        0.01        6.00      4.08 o 
  -6   8   5        0.15        5.55      3.06 o 
  -5   8   5       44.19       42.01      3.83 o 
  -4   8   5       11.63       14.76      2.54 o 
  -3   8   5      199.67      222.08      9.86 o 
  -2   8   5        5.31        3.74      1.89 o 
  -1   8   5       47.24       42.98      3.17 o 
   0   8   5      465.39      469.17      6.93 o 
   1   8   5      114.05      110.32      4.66 o 
   2   8   5       72.32       69.81      3.04 o 
   3   8   5        5.00        6.61      2.19 o 
   4   8   5       97.74       83.39      3.57 o 
   5   8   5       10.78        6.70      2.75 o 
   6   8   5        0.42        1.46      2.97 o 
   7   8   5        1.12        2.10      4.18 o 
  -7   9   5        3.83        7.35      4.57 o 
  -6   9   5        2.48       -0.35      3.11 o 
  -5   9   5       35.19       34.63      3.95 o 
  -4   9   5       86.12       90.07      4.68 o 
  -3   9   5     1184.59     1160.00     30.09 o 
  -2   9   5      558.73      555.43     17.44 o 
  -1   9   5       56.30       48.84      3.61 o 
   0   9   5       81.77       71.58      3.87 o 
   1   9   5        2.93        2.02      1.78 o 
   2   9   5      255.22      247.55      5.24 o 
   3   9   5       52.22       49.46      5.90 o 
   4   9   5       71.27       69.36      4.63 o 
   5   9   5        4.09        4.66      3.05 o 
   6   9   5       10.02        8.32      3.30 o 
   7   9   5        5.44        8.59      4.63 o 
  -7  10   5       15.86       11.74      5.32 o 
  -6  10   5       77.61       87.48      7.30 o 
  -5  10   5        2.30       -0.61      3.42 o 
  -4  10   5      139.48      136.30      5.73 o 
  -3  10   5       23.70       41.33      6.15 o 
  -2  10   5      156.68      152.31      5.58 o 
  -1  10   5      106.60       97.40     10.73 o 
   0  10   5       15.09       18.21      3.57 o 
   1  10   5       26.93       26.05      2.74 o 
   2  10   5      214.50      220.48      5.32 o 
   3  10   5      110.36      119.72      6.88 o 
   4  10   5       24.18       24.51      3.46 o 
   5  10   5        6.26        1.98      2.96 o 
   6  10   5        0.28       -0.44      3.37 o 
  -6  11   5       43.57       57.61      9.74 o 
  -5  11   5       26.84       24.64      4.22 o 
  -4  11   5       48.56       74.27      5.18 o 
  -3  11   5        1.18       -1.79      3.11 o 
  -2  11   5        8.96        4.24      2.75 o 
  -1  11   5      329.82      314.66      9.71 o 
   0  11   5        0.69        1.13      2.19 o 
   1  11   5      165.69      171.77      5.05 o 
   2  11   5      198.63      191.84      6.18 o 
   3  11   5       74.51       91.16      6.19 o 
   4  11   5       77.86       75.52      6.20 o 
   5  11   5        0.06       -1.41      3.34 o 
   6  11   5        0.08       -0.33      3.65 o 
  -6  12   5       28.64       42.66      8.86 o 
  -5  12   5        2.38        7.34      3.96 o 
  -4  12   5       38.41       38.98      6.87 o 
  -3  12   5       40.12       58.06      5.89 o 
  -2  12   5       15.56       12.57      4.07 o 
  -1  12   5       42.96       43.78     10.85 o 
   0  12   5      196.17      189.87      7.94 o 
   1  12   5      164.34      180.08      5.47 o 
   2  12   5        1.72        2.52      3.82 o 
   3  12   5       45.97       46.33      5.45 o 
   4  12   5       21.93       23.97      3.99 o 
   5  12   5        0.00       -2.80      3.45 o 
  -5  13   5       19.94       24.14      4.54 o 
  -4  13   5        3.22        7.64      3.92 o 
  -3  13   5        0.93        3.20      4.29 o 
  -2  13   5        2.84        4.51      4.07 o 
  -1  13   5        4.81       -2.12      3.83 o 
   0  13   5       16.31        8.65      4.02 o 
   1  13   5       14.10       14.67      3.46 o 
   2  13   5       37.98       34.02      5.08 o 
   3  13   5       14.23       16.39      6.30 o 
   4  13   5       13.47       14.99      3.91 o 
   5  13   5        7.98        3.08      4.38 o 
  -4  14   5        0.03        0.20      3.98 o 
  -3  14   5        3.26        8.84      3.78 o 
  -2  14   5        0.81        1.50      4.90 o 
  -1  14   5        0.00        1.14      4.92 o 
   0  14   5        3.77       -5.43      6.21 o 
   1  14   5        1.67        1.82      4.68 o 
   2  14   5        2.51        4.30      4.56 o 
   3  14   5        0.89        6.84      4.76 o 
   4  14   5        5.59        5.85      4.13 o 
  -3  15   5        7.15        2.15     10.82 o 
  -2  15   5        0.55        3.78      5.10 o 
  -1  15   5        5.70        6.26      5.16 o 
   0  15   5        8.20        9.97      5.25 o 
   1  15   5        8.84        8.19      7.56 o 
   2  15   5       13.39       16.59      7.97 o 
  -8   0   6      182.28      168.52     10.32 o 
  -7   0   6      233.36      229.62     10.95 o 
  -6   0   6      173.83      173.67     10.91 o 
  -5   0   6      105.40      101.69      4.48 o 
  -4   0   6      650.79      683.44     24.35 o 
  -3   0   6       54.67       46.61      3.69 o 
  -2   0   6      316.83      296.78      4.50 o 
  -1   0   6     2332.83     2112.75     24.54 o 
   0   0   6     8026.35     7940.88     68.17 o 
   1   0   6      542.68      595.22      8.35 o 
   2   0   6      157.57      184.10      6.45 o 
   3   0   6      881.69      834.79     11.17 o 
   4   0   6      133.69      152.94      7.72 o 
   5   0   6      132.57      145.47      8.37 o 
   6   0   6        0.08       -0.25      4.30 o 
   7   0   6       22.37       12.80      5.14 o 
   8   0   6       24.01       14.68      6.05 o 
  -8   1   6        4.76        3.93      3.89 o 
  -7   1   6        2.96       -1.13      2.40 o 
  -6   1   6      732.42      719.79     11.16 o 
  -5   1   6       45.27       51.87      2.63 o 
  -4   1   6       81.78       94.74      4.12 o 
  -3   1   6      235.71      230.34      3.69 o 
  -2   1   6        0.06        0.25      0.69 o 
  -1   1   6     3535.98     3520.38     36.41 o 
   0   1   6     1601.02     1552.81     16.30 o 
   1   1   6      278.06      248.08      6.35 o 
   2   1   6      403.50      392.01      5.62 o 
   3   1   6       84.78       88.21      3.06 o 
   4   1   6      274.63      266.55      7.46 o 
   5   1   6       22.89       16.73      3.78 o 
   6   1   6      249.10      243.60      8.31 o 
   7   1   6        7.89        2.39      3.53 o 
   8   1   6        1.19        9.03      7.70 o 
  -8   2   6        0.08       -0.45      3.40 o 
  -7   2   6       32.64       34.69      3.68 o 
  -6   2   6      111.04      110.03      4.35 o 
  -5   2   6      108.17      108.38      3.33 o 
  -4   2   6     1805.44     1965.55     17.62 o 
  -3   2   6      563.25      577.06     10.58 o 
  -2   2   6      315.25      339.29      4.06 o 
  -1   2   6     3070.88     3178.85     28.24 o 
   0   2   6       30.38       23.54      2.30 o 
   1   2   6      786.11      824.11     15.18 o 
   2   2   6      323.78      371.74      6.25 o 
   3   2   6      232.68      228.45      4.57 o 
   4   2   6       74.42       81.81      3.07 o 
   5   2   6       19.71       23.12      6.99 o 
   6   2   6       81.75       84.00      5.44 o 
   7   2   6       29.17       29.68      4.76 o 
   8   2   6        8.86        8.95      4.64 o 
  -9   3   6        3.85       -1.38      6.40 o 
  -8   3   6        7.18       12.12      3.45 o 
  -7   3   6        0.34        1.69      2.70 o 
  -6   3   6      350.23      337.46     14.14 o 
  -5   3   6       45.06       47.15      3.17 o 
  -4   3   6      496.20      498.19      6.60 o 
  -3   3   6      718.70      733.93     17.95 o 
  -2   3   6      278.25      323.16      4.89 o 
  -1   3   6       46.39       44.74      2.84 o 
   0   3   6      694.14      668.60      6.83 o 
   1   3   6      265.18      231.12      3.41 o 
   2   3   6       59.60       63.81      1.94 o 
   3   3   6       35.95       42.51      4.10 o 
   4   3   6       37.96       43.86      2.71 o 
   5   3   6       67.01       66.99      4.86 o 
   6   3   6       26.07       38.54      4.47 o 
   7   3   6        1.99        0.32      3.47 o 
   8   3   6        0.27       -0.87      4.17 o 
  -8   4   6        2.74        3.32      4.24 o 
  -7   4   6        7.27        9.00      3.03 o 
  -6   4   6       18.41       22.40      3.39 o 
  -5   4   6      110.31      128.47      5.12 o 
  -4   4   6        3.01        1.71      1.72 o 
  -3   4   6        5.58        2.76      1.55 o 
  -2   4   6      535.12      581.50      7.39 o 
  -1   4   6     2275.91     2448.67     33.68 o 
   0   4   6     1233.81     1292.51     26.88 o 
   1   4   6       50.76       41.23      1.82 o 
   2   4   6       25.69       35.60      1.87 o 
   3   4   6      429.17      419.80      8.57 o 
   4   4   6      103.85       93.30      3.69 o 
   5   4   6        0.00       -2.31      2.31 o 
   6   4   6       20.46       32.33      4.53 o 
   7   4   6       40.69       26.29      4.70 o 
   8   4   6       27.64       25.33      5.16 o 
  -8   5   6       11.91       10.84      4.56 o 
  -7   5   6       53.63       59.42      4.48 o 
  -6   5   6        3.74       -0.54      2.37 o 
  -5   5   6      172.98      180.93      6.10 o 
  -4   5   6        3.69        2.75      1.88 o 
  -3   5   6     1501.18     1537.06     17.81 o 
  -2   5   6      104.03      106.02      3.17 o 
  -1   5   6     1000.05     1053.28     20.41 o 
   0   5   6     1813.46     1948.44     17.11 o 
   1   5   6       70.17       75.74      2.39 o 
   2   5   6      218.51      210.29      3.75 o 
   3   5   6      207.70      209.25      4.84 o 
   4   5   6        6.09        6.36      1.66 o 
   5   5   6        0.94       -0.14      1.80 o 
   6   5   6      154.96      133.72      6.69 o 
   7   5   6        2.29       -2.67      3.74 o 
   8   5   6       70.18       64.47      6.95 o 
  -8   6   6        3.42        1.27      4.25 o 
  -7   6   6      125.78      130.59      5.60 o 
  -6   6   6       11.77       10.92      2.89 o 
  -5   6   6        1.07        0.65      2.24 o 
  -4   6   6      203.00      207.25      5.75 o 
  -3   6   6      185.64      189.00      5.16 o 
  -2   6   6      200.43      226.37      4.74 o 
  -1   6   6      102.07       91.55      3.52 o 
   0   6   6      126.25      111.71      2.93 o 
   1   6   6        5.58        2.07      1.24 o 
   2   6   6     1235.27     1265.53     12.60 o 
   3   6   6       39.46       35.87      3.43 o 
   4   6   6        0.30        0.09      1.71 o 
   5   6   6       27.96       22.58      2.57 o 
   6   6   6       22.58       17.25      4.47 o 
   7   6   6        0.26       -3.77      3.77 o 
   8   6   6       10.96        9.36      4.86 o 
  -8   7   6        5.38        1.90      4.67 o 
  -7   7   6       72.43       93.21      5.31 o 
  -6   7   6       13.85       13.09      3.02 o 
  -5   7   6        0.83       -2.28      2.28 o 
  -4   7   6      350.59      359.73     11.47 o 
  -3   7   6        2.72        3.80      2.03 o 
  -2   7   6       94.78      104.72      3.57 o 
  -1   7   6       44.33       34.54      2.80 o 
   0   7   6        4.87       -0.04      1.43 o 
   1   7   6     1550.82     1603.37     17.86 o 
   2   7   6       10.30        8.28      1.66 o 
   3   7   6      155.76      153.52      4.25 o 
   4   7   6       66.05       68.12      3.35 o 
   5   7   6        0.99       -1.72      2.34 o 
   6   7   6        8.82        9.29      3.78 o 
   7   7   6        0.13        2.01      4.14 o 
  -7   8   6        1.65       -0.25      3.98 o 
  -6   8   6       34.88       29.30      3.83 o 
  -5   8   6      155.30      155.87      9.51 o 
  -4   8   6      110.02       99.46      4.75 o 
  -3   8   6       12.34       17.14      2.73 o 
  -2   8   6       20.95       24.65      2.78 o 
  -1   8   6      886.78      930.85     28.52 o 
   0   8   6        2.67        0.24      1.50 o 
   1   8   6      307.02      338.18      5.87 o 
   2   8   6       21.37       20.30      2.21 o 
   3   8   6        0.56       -1.93      1.93 o 
   4   8   6       18.91       19.93      2.57 o 
   5   8   6       21.02       17.00      3.16 o 
   6   8   6        0.84       -2.02      5.13 o 
   7   8   6        0.40       -0.39      6.34 o 
  -7   9   6        0.10        0.35      4.61 o 
  -6   9   6       93.08      101.14      5.96 o 
  -5   9   6       46.09       38.67      4.09 o 
  -4   9   6        5.19        1.70      2.70 o 
  -3   9   6      283.73      262.42     10.30 o 
  -2   9   6        0.00        1.37      2.39 o 
  -1   9   6       46.06       42.16      3.46 o 
   0   9   6        6.55        4.57      1.80 o 
   1   9   6        3.54        4.66      1.95 o 
   2   9   6       41.28       34.35      4.64 o 
   3   9   6      207.04      204.14      5.89 o 
   4   9   6       66.32       58.09      5.40 o 
   5   9   6       12.74       11.62      3.35 o 
   6   9   6       52.17       43.80     11.78 o 
   7   9   6       13.05       18.58      5.33 o 
  -7  10   6       17.80       13.68      8.05 o 
  -6  10   6        8.41        7.83      3.67 o 
  -5  10   6       44.83       47.06      4.51 o 
  -4  10   6       64.98       57.40      4.69 o 
  -3  10   6      128.16      129.84      9.94 o 
  -2  10   6      224.25      217.06      6.58 o 
  -1  10   6      406.95      409.70      8.86 o 
   0  10   6      115.00      117.75      4.04 o 
   1  10   6       55.40       53.95      3.34 o 
   2  10   6        0.13       -1.41      2.24 o 
   3  10   6       96.17       82.43      4.66 o 
   4  10   6        1.92       -2.37      2.67 o 
   5  10   6        8.54        0.34      4.24 o 
   6  10   6        5.96        1.19      4.17 o 
  -6  11   6        0.55        5.26      4.59 o 
  -5  11   6       14.72       11.79      3.74 o 
  -4  11   6       28.33       19.51      3.86 o 
  -3  11   6        1.19       -2.80      3.25 o 
  -2  11   6        3.63        2.72      5.27 o 
  -1  11   6      453.49      415.31     12.28 o 
   0  11   6      149.57      153.89      5.79 o 
   1  11   6       70.22       75.67      3.91 o 
   2  11   6        2.70        6.27      2.78 o 
   3  11   6      135.00      124.82      6.71 o 
   4  11   6       32.44       38.62      4.18 o 
   5  11   6        2.18        0.42      3.29 o 
   6  11   6       13.28       13.66     10.71 o 
  -5  12   6       14.09       19.98      5.43 o 
  -4  12   6       13.75       12.24      3.69 o 
  -3  12   6       18.32       17.20      3.49 o 
  -2  12   6        7.32        5.98      6.74 o 
  -1  12   6       74.08       76.42      6.11 o 
   0  12   6        2.93        4.48      3.19 o 
   1  12   6       66.70       61.63      3.97 o 
   2  12   6        1.03       -3.51      3.51 o 
   3  12   6       12.52        9.60      4.13 o 
   4  12   6        3.18        0.40      3.34 o 
   5  12   6        5.36        5.50      4.08 o 
  -5  13   6        4.67        1.28      4.12 o 
  -4  13   6       26.42       29.90      5.19 o 
  -3  13   6       10.22        7.75      3.58 o 
  -2  13   6        0.34        3.14      4.21 o 
  -1  13   6        1.20       -2.06      4.17 o 
   0  13   6        4.62        2.51      4.18 o 
   1  13   6        8.82        9.30      3.66 o 
   2  13   6        3.56        4.81      4.29 o 
   3  13   6       13.06       21.90      5.05 o 
   4  13   6        6.40        2.30      3.77 o 
  -4  14   6        9.30        4.04      4.67 o 
  -3  14   6        1.38        6.63      4.97 o 
  -2  14   6        4.73        7.85      4.69 o 
  -1  14   6       15.80       17.35      5.02 o 
   0  14   6        4.90        0.98      8.31 o 
   1  14   6       29.39       43.19      8.44 o 
   2  14   6       39.59       39.24      9.22 o 
   3  14   6        8.13        7.94      5.10 o 
  -2  15   6       10.76        8.37      5.27 o 
  -1  15   6        3.05        0.49      8.52 o 
   0  15   6        2.71        3.96      5.00 o 
   1  15   6        8.65       12.04      7.50 o 
   2  15   6        1.55       -7.21      7.37 o 
  -9   1   7       11.42       13.71      7.25 o 
  -8   1   7        0.39        3.60      3.81 o 
  -7   1   7        8.30        9.98      3.47 o 
  -6   1   7        7.49        4.78      2.32 o 
  -5   1   7       34.38       40.13      2.91 o 
  -4   1   7     1978.90     1991.10     17.88 o 
  -3   1   7      487.83      477.16      4.83 o 
  -2   1   7       63.25       58.02      1.74 o 
  -1   1   7       28.74       19.67      1.32 o 
   0   1   7      899.21      927.11      8.71 o 
   1   1   7      894.77      932.81      9.70 o 
   2   1   7       14.42       13.42      0.97 o 
   3   1   7        0.55        1.25      1.15 o 
   4   1   7       54.21       56.05      3.83 o 
   5   1   7      450.40      438.85     10.57 o 
   6   1   7      115.92      108.76      5.95 o 
   7   1   7       15.97       17.69      5.85 o 
   8   1   7        2.86        7.44      4.31 o 
  -9   2   7        1.59       -1.38      6.77 o 
  -8   2   7        0.00       -0.13      3.89 o 
  -7   2   7        9.62       10.03      3.02 o 
  -6   2   7       38.70       50.12      3.76 o 
  -5   2   7      382.40      388.44      7.48 o 
  -4   2   7      383.90      381.62      6.97 o 
  -3   2   7       80.65       90.97      2.41 o 
  -2   2   7        0.09        1.97      0.89 o 
  -1   2   7      927.47      956.72      9.37 o 
   0   2   7      425.18      387.98      6.25 o 
   1   2   7      843.30      819.75     12.34 o 
   2   2   7     1081.40     1120.19     11.17 o 
   3   2   7        2.67        0.84      1.31 o 
   4   2   7      195.91      190.15     13.25 o 
   5   2   7      196.90      195.48      7.06 o 
   6   2   7        3.47        1.01      2.96 o 
   7   2   7      128.40      120.40      8.83 o 
   8   2   7       10.95       10.95      4.78 o 
  -8   3   7       24.04       29.97      6.84 o 
  -7   3   7      207.44      212.59      6.60 o 
  -6   3   7        1.18        0.74      2.20 o 
  -5   3   7        0.19        0.85      2.47 o 
  -4   3   7      688.27      674.94     12.44 o 
  -3   3   7     1185.66     1284.17     13.13 o 
  -2   3   7     1239.77     1335.09     21.12 o 
  -1   3   7      685.14      739.58     21.35 o 
   0   3   7      674.45      734.89      7.54 o 
   1   3   7        0.01        0.73      1.08 o 
   2   3   7     1064.04     1062.48      9.18 o 
   3   3   7        0.97       -0.94      1.31 o 
   4   3   7      215.74      207.24      5.00 o 
   5   3   7        0.94       -2.28      2.28 o 
   6   3   7       90.36       95.74      6.87 o 
   7   3   7        0.27        2.33      3.72 o 
   8   3   7        6.47        1.58      9.96 o 
  -8   4   7       32.39       29.15      4.23 o 
  -7   4   7        0.01        1.55      4.81 o 
  -6   4   7       38.39       46.24      3.62 o 
  -5   4   7       36.97       40.98      3.27 o 
  -4   4   7        0.39        0.75      1.89 o 
  -3   4   7       14.67        8.96      1.73 o 
  -2   4   7     2310.62     2342.83     18.03 o 
  -1   4   7      855.02      864.79     22.74 o 
   0   4   7      192.09      183.76      3.25 o 
   1   4   7       43.58       44.58      2.13 o 
   2   4   7        2.39        3.24      0.98 o 
   3   4   7      117.41      126.27      4.84 o 
   4   4   7       63.39       63.75      3.33 o 
   5   4   7      115.87      127.84      6.10 o 
   6   4   7       21.77       26.10      4.41 o 
   7   4   7        2.19       -6.00      7.17 o 
   8   4   7       13.69       15.72     11.51 o 
  -8   5   7        1.00        7.63      3.81 o 
  -7   5   7       24.09       21.68      3.68 o 
  -6   5   7       33.28       28.87      3.48 o 
  -5   5   7       37.78       42.33      4.05 o 
  -4   5   7       11.39        7.16      2.82 o 
  -3   5   7       47.27       56.69      4.19 o 
  -2   5   7       15.32       26.91      2.05 o 
  -1   5   7      182.65      212.60      7.95 o 
   0   5   7      268.84      298.35      5.20 o 
   1   5   7      136.52      130.52      3.02 o 
   2   5   7      392.87      409.88      6.23 o 
   3   5   7       46.12       46.93      2.56 o 
   4   5   7       15.00       13.92      2.01 o 
   5   5   7       11.05       12.04      2.67 o 
   6   5   7        4.00        7.65      2.81 o 
   7   5   7        5.44        1.47      3.89 o 
   8   5   7        5.42        2.49      5.08 o 
  -8   6   7       17.14       10.67      6.30 o 
  -7   6   7       12.21        4.22      2.94 o 
  -6   6   7       83.18       88.97      4.62 o 
  -5   6   7       55.80       53.25      3.78 o 
  -4   6   7      164.15      183.32      5.56 o 
  -3   6   7       42.73       41.98      3.26 o 
  -2   6   7       97.22       91.26      3.29 o 
  -1   6   7       65.48       55.67      2.87 o 
   0   6   7       22.19       24.05      1.78 o 
   1   6   7      825.07      825.34     12.96 o 
   2   6   7       22.99       20.76      1.88 o 
   3   6   7      441.76      429.13      7.86 o 
   4   6   7        1.10        3.13      1.88 o 
   5   6   7       33.84       32.00      3.78 o 
   6   6   7        5.74        9.56      3.59 o 
   7   6   7        1.30       -0.38      3.68 o 
  -8   7   7        0.00        1.08      4.79 o 
  -7   7   7        7.64       11.20      3.57 o 
  -6   7   7        0.00        1.97      3.41 o 
  -5   7   7       60.89       59.90      4.25 o 
  -4   7   7      238.06      239.99      6.54 o 
  -3   7   7      369.47      356.80     10.95 o 
  -2   7   7       11.62       10.96      1.73 o 
  -1   7   7      376.40      348.99      9.79 o 
   0   7   7       76.19       78.78      3.31 o 
   1   7   7       29.93       25.20      5.08 o 
   2   7   7      467.19      453.94     14.45 o 
   3   7   7       98.68      121.75      4.79 o 
   4   7   7      355.84      338.16      6.52 o 
   5   7   7       35.67       30.65      3.05 o 
   6   7   7        5.43        3.06      3.59 o 
   7   7   7        5.92        3.46      4.31 o 
  -7   8   7        0.29        2.46      3.65 o 
  -6   8   7        0.15       -3.07      3.07 o 
  -5   8   7      185.26      168.55      6.03 o 
  -4   8   7       24.05       27.31      3.48 o 
  -3   8   7      367.64      355.93      7.05 o 
  -2   8   7      476.25      486.23      9.63 o 
  -1   8   7       29.88       31.25      3.01 o 
   0   8   7      230.97      214.12      4.67 o 
   1   8   7        3.35        2.34      1.62 o 
   2   8   7      584.11      560.14      9.58 o 
   3   8   7       73.92       68.55      3.41 o 
   4   8   7       39.15       30.80      3.38 o 
   5   8   7        0.02       -0.84      2.62 o 
   6   8   7       17.41       13.67      4.28 o 
   7   8   7        6.65       -4.03      4.37 o 
  -7   9   7        0.78        0.89      3.90 o 
  -6   9   7       12.93       11.06      3.51 o 
  -5   9   7        0.78        1.02      2.50 o 
  -4   9   7       73.10       77.84      6.77 o 
  -3   9   7        6.23        7.03      2.72 o 
  -2   9   7       52.04       48.63      3.77 o 
  -1   9   7       22.51       26.61      3.27 o 
   0   9   7      126.29      122.66      3.90 o 
   1   9   7        2.00       -1.80      1.80 o 
   2   9   7      222.63      217.32      6.08 o 
   3   9   7        0.03        1.97      2.46 o 
   4   9   7        3.36        3.65      2.29 o 
   5   9   7       20.17       21.11      7.62 o 
   6   9   7       51.91       51.62     10.44 o 
  -7  10   7        9.69       31.46      8.19 o 
  -6  10   7        5.75        1.79      3.61 o 
  -5  10   7        0.49       -0.80      3.13 o 
  -4  10   7      333.32      346.19     10.17 o 
  -3  10   7      131.06      117.93      6.90 o 
  -2  10   7       28.32       28.18      4.34 o 
  -1  10   7      135.84      136.48      5.56 o 
   0  10   7       11.96       11.36      2.71 o 
   1  10   7       26.17       31.08      4.00 o 
   2  10   7        3.00        4.01      2.56 o 
   3  10   7        0.54        1.40      2.61 o 
   4  10   7        6.26        3.81      2.94 o 
   5  10   7        7.61        9.94      3.31 o 
   6  10   7        0.84        2.88      7.75 o 
  -6  11   7       82.13       98.49      6.54 o 
  -5  11   7       45.52       44.99      4.88 o 
  -4  11   7       80.46       92.46      5.55 o 
  -3  11   7       56.00       67.70      4.86 o 
  -2  11   7        0.17       -3.00      6.76 o 
  -1  11   7      305.24      288.20     12.08 o 
   0  11   7        0.53        2.15      2.78 o 
   1  11   7      283.52      287.44      6.37 o 
   2  11   7        0.13        2.23      2.87 o 
   3  11   7        5.95        9.45      3.94 o 
   4  11   7        0.53        0.89      3.09 o 
   5  11   7        0.15       -2.32      3.18 o 
  -5  12   7        0.01        4.08      3.99 o 
  -4  12   7        0.81       -0.60      3.41 o 
  -3  12   7        0.13        1.57      3.67 o 
  -2  12   7        6.92        4.79      4.02 o 
  -1  12   7       10.15        8.71      4.13 o 
   0  12   7       12.90       14.89      3.57 o 
   1  12   7      352.90      389.27     11.73 o 
   2  12   7        1.66       -2.04      3.15 o 
   3  12   7      232.05      258.60      9.69 o 
   4  12   7       13.25        9.99      3.57 o 
   5  12   7       11.64       11.06      5.30 o 
  -4  13   7        0.02       -0.81      3.85 o 
  -3  13   7       58.55       61.37      6.65 o 
  -2  13   7       14.77       16.99      4.87 o 
  -1  13   7        4.92        5.20      4.24 o 
   0  13   7        0.18       -1.45      7.48 o 
   1  13   7       17.90       15.00      5.44 o 
   2  13   7        0.86        0.88      6.62 o 
   3  13   7       85.64       88.24      7.17 o 
   4  13   7        6.36        6.36      3.85 o 
  -3  14   7       15.47       21.65      5.97 o 
  -2  14   7        0.36       -4.57      4.57 o 
  -1  14   7        5.89        0.53      4.55 o 
   0  14   7        1.41        0.02      4.60 o 
   1  14   7        0.64       -2.70      6.40 o 
   2  14   7       30.52       42.09      8.94 o 
   3  14   7       68.38       58.75     10.66 o 
  -2  15   7        0.93       -1.46      5.20 o 
  -1  15   7        0.57       -3.77      5.32 o 
   0  15   7       12.89        5.65      7.15 o 
   1  15   7        0.02       -1.10      7.21 o 
  -9   0   8        5.31       10.63      7.15 o 
  -8   0   8      133.97      145.88     10.48 o 
  -7   0   8       44.44       26.82      6.18 o 
  -6   0   8       18.78       16.91      5.08 o 
  -5   0   8      486.12      473.67     15.06 o 
  -4   0   8       95.76       98.57      4.15 o 
  -3   0   8      550.87      550.63     11.20 o 
  -2   0   8     1211.13     1327.09     17.78 o 
  -1   0   8      320.25      343.81      6.78 o 
   0   0   8      151.37      147.22      3.24 o 
   1   0   8      564.61      637.96     11.34 o 
   2   0   8      507.97      489.60      7.84 o 
   3   0   8      539.55      512.22     14.27 o 
   4   0   8       77.70       92.75      6.56 o 
   5   0   8       42.76       41.09      5.80 o 
   6   0   8       98.97       92.56      8.00 o 
   7   0   8        1.59       -4.30      4.30 o 
   8   0   8        0.00       -5.46      5.74 o 
  -9   1   8       20.99       13.81      6.27 o 
  -8   1   8        0.43        0.77      3.86 o 
  -7   1   8      180.13      168.38      7.20 o 
  -6   1   8        0.73        1.72      2.63 o 
  -5   1   8       22.61       21.52      2.50 o 
  -4   1   8       18.81       15.60      2.47 o 
  -3   1   8       41.28       43.79      1.60 o 
  -2   1   8        0.07       -0.47      0.98 o 
  -1   1   8      321.75      340.18      3.96 o 
   0   1   8      406.05      420.90      5.11 o 
   1   1   8     2535.70     2481.92     18.32 o 
   2   1   8      130.11      131.12      2.50 o 
   3   1   8        3.76        3.62      1.32 o 
   4   1   8        4.07        2.66      4.08 o 
   5   1   8      151.88      157.74      6.48 o 
   6   1   8       64.83       72.84      5.72 o 
   7   1   8        2.17        4.82      3.74 o 
   8   1   8        0.36       -1.60      4.35 o 
  -8   2   8       31.37       38.99      5.26 o 
  -7   2   8        2.80       -1.19      3.24 o 
  -6   2   8        5.77        8.86      2.58 o 
  -5   2   8        6.83       11.25      2.29 o 
  -4   2   8       28.57       28.21      2.58 o 
  -3   2   8      209.76      210.49      3.59 o 
  -2   2   8       29.83       27.51      1.79 o 
  -1   2   8       85.83      102.56      2.64 o 
   0   2   8       31.48       31.39      1.64 o 
   1   2   8      776.37      794.75     10.63 o 
   2   2   8       44.80       41.04      2.10 o 
   3   2   8      670.00      669.64     10.22 o 
   4   2   8        1.48       -1.83      3.21 o 
   5   2   8       28.65       26.71      3.77 o 
   6   2   8       75.41       81.33      8.37 o 
   7   2   8       10.88       17.40      4.26 o 
   8   2   8        4.04        2.56      4.26 o 
  -8   3   8       21.10       32.17      5.06 o 
  -7   3   8       12.03        5.12      3.48 o 
  -6   3   8      184.06      188.09      8.86 o 
  -5   3   8       19.67       21.16      2.74 o 
  -4   3   8       10.41       13.21      2.26 o 
  -3   3   8      170.49      181.03      5.69 o 
  -2   3   8      340.58      400.05     10.80 o 
  -1   3   8      960.87      934.00     11.47 o 
   0   3   8      882.74      908.52      9.04 o 
   1   3   8      461.48      485.33      5.81 o 
   2   3   8       13.18       11.59      1.09 o 
   3   3   8        0.34        0.76      1.57 o 
   4   3   8        1.61        2.21      2.25 o 
   5   3   8       29.00       27.41      3.77 o 
   6   3   8       26.65       28.27      6.38 o 
   7   3   8       17.45       25.86      4.83 o 
   8   3   8       27.29       20.02      5.11 o 
  -8   4   8       42.01       24.57      5.09 o 
  -7   4   8       15.92       20.62      4.86 o 
  -6   4   8      139.10      132.14      5.10 o 
  -5   4   8      100.18       91.66      4.29 o 
  -4   4   8        6.78        9.66      2.20 o 
  -3   4   8       26.53       28.94      2.24 o 
  -2   4   8      262.87      296.25      4.18 o 
  -1   4   8     1465.81     1438.03     16.22 o 
   0   4   8      182.42      209.53      3.76 o 
   1   4   8        8.97        9.01      1.27 o 
   2   4   8      637.02      667.40      8.25 o 
   3   4   8       76.93       73.18      2.84 o 
   4   4   8      137.47      133.95      3.91 o 
   5   4   8        0.78        2.47      2.98 o 
   6   4   8      260.88      276.54     15.51 o 
   7   4   8       13.67       13.58      4.36 o 
   8   4   8        1.83        3.33      4.70 o 
  -8   5   8        6.84       12.93      4.65 o 
  -7   5   8        1.67       -1.06      2.85 o 
  -6   5   8        2.60        0.19      2.59 o 
  -5   5   8       60.92       64.30      3.98 o 
  -4   5   8       18.49       19.20      2.71 o 
  -3   5   8      129.12      122.08      3.76 o 
  -2   5   8       10.62       11.71      1.33 o 
  -1   5   8      144.58      142.18      4.35 o 
   0   5   8      623.65      645.67     15.21 o 
   1   5   8        1.12        0.07      1.15 o 
   2   5   8       47.08       48.55      2.86 o 
   3   5   8        8.79        8.23      1.85 o 
   4   5   8       28.84       28.09      2.51 o 
   5   5   8      181.96      168.43      5.67 o 
   6   5   8        5.20        1.45      2.90 o 
   7   5   8        8.30        4.59      4.22 o 
  -8   6   8       26.68       29.58      4.31 o 
  -7   6   8       33.49       29.69      3.93 o 
  -6   6   8      196.83      206.39      6.57 o 
  -5   6   8       49.76       39.23      3.64 o 
  -4   6   8       29.12       30.83      3.25 o 
  -3   6   8        4.13        3.26      1.76 o 
  -2   6   8        0.99        0.84      1.56 o 
  -1   6   8       81.28       89.61      3.40 o 
   0   6   8      394.94      425.00      6.06 o 
   1   6   8       96.98       98.54      2.95 o 
   2   6   8      424.85      460.78      8.09 o 
   3   6   8      395.38      410.10      6.89 o 
   4   6   8      156.23      158.24      4.56 o 
   5   6   8        0.67       -0.53      2.83 o 
   6   6   8       48.72       45.80      4.28 o 
   7   6   8        0.02        4.40      4.32 o 
  -8   7   8       10.94        5.91     10.95 o 
  -7   7   8        7.27        1.91      3.38 o 
  -6   7   8        0.32        0.67      2.85 o 
  -5   7   8        0.06       -0.10      2.50 o 
  -4   7   8      100.65       91.77      4.40 o 
  -3   7   8      132.86      125.48      5.52 o 
  -2   7   8       42.58       37.71      3.29 o 
  -1   7   8      106.52      100.50      4.03 o 
   0   7   8        2.00        2.06      1.47 o 
   1   7   8      325.73      308.50      6.33 o 
   2   7   8      121.94      126.84      4.41 o 
   3   7   8       34.22       44.77      4.27 o 
   4   7   8       14.49        7.79      2.32 o 
   5   7   8        0.87       -2.66      2.76 o 
   6   7   8       19.11       16.95      6.41 o 
   7   7   8       25.82       28.03      5.54 o 
  -7   8   8        0.76       -2.76      3.46 o 
  -6   8   8       32.84       35.18      5.62 o 
  -5   8   8       88.14       78.37      5.01 o 
  -4   8   8       95.04       83.41      4.53 o 
  -3   8   8      117.47      109.35      4.77 o 
  -2   8   8       29.87       30.83      3.26 o 
  -1   8   8        2.62        1.62      2.33 o 
   0   8   8       58.09       48.17      3.50 o 
   1   8   8       11.91       16.53      2.15 o 
   2   8   8       28.60       28.57      3.18 o 
   3   8   8      218.58      219.62      6.41 o 
   4   8   8        0.04       -2.02      2.09 o 
   5   8   8        4.11        2.45      3.38 o 
   6   8   8       25.31       24.77      4.98 o 
   7   8   8        4.92        5.57      4.66 o 
  -7   9   8        1.83        0.63      3.92 o 
  -6   9   8        8.61        1.53      4.47 o 
  -5   9   8        1.19       -2.78      2.78 o 
  -4   9   8      136.53      126.58      8.44 o 
  -3   9   8       53.72       65.83      5.62 o 
  -2   9   8      108.94      107.82      5.73 o 
  -1   9   8      208.07      198.53      6.20 o 
   0   9   8       25.59       25.06      2.99 o 
   1   9   8       26.89       19.57      2.44 o 
   2   9   8        6.63        3.47      2.38 o 
   3   9   8        3.05        1.73      2.60 o 
   4   9   8        0.00       -2.31      2.31 o 
   5   9   8       13.78       11.23      3.96 o 
   6   9   8        9.75        7.85      4.37 o 
  -6  10   8       17.93       19.67      5.26 o 
  -5  10   8        0.94        0.49      3.26 o 
  -4  10   8      106.40      122.71      5.62 o 
  -3  10   8      142.56      134.34      6.51 o 
  -2  10   8      175.44      164.96      7.37 o 
  -1  10   8       58.57       55.87      8.70 o 
   0  10   8       34.18       35.20      3.75 o 
   1  10   8        0.43        0.31      3.13 o 
   2  10   8       58.28       57.82      5.45 o 
   3  10   8        7.72        5.97      3.67 o 
   4  10   8        1.26        1.36      2.93 o 
   5  10   8        2.58        3.46      3.39 o 
   6  10   8        0.28        6.15      4.36 o 
  -6  11   8       14.06       11.83      4.10 o 
  -5  11   8       47.38       60.07      7.30 o 
  -4  11   8        1.00       -2.01      3.22 o 
  -3  11   8       53.60       60.71      4.78 o 
  -2  11   8        7.30        4.17      3.50 o 
  -1  11   8       14.69       11.15      3.32 o 
   0  11   8       73.98       93.44      5.23 o 
   1  11   8       30.53       16.70      4.70 o 
   2  11   8        2.48        2.79      2.98 o 
   3  11   8       41.88       50.67      4.28 o 
   4  11   8        0.04        0.19      3.32 o 
   5  11   8        1.73       -3.70      3.70 o 
  -5  12   8        0.02       -2.29      3.75 o 
  -4  12   8       12.37       11.70      4.00 o 
  -3  12   8       80.08       78.91     12.72 o 
  -2  12   8       47.71       35.53      4.99 o 
  -1  12   8       11.00        6.40      4.01 o 
   0  12   8        1.47       -3.00      3.01 o 
   1  12   8        6.96        0.74      4.07 o 
   2  12   8        9.28        7.66      5.99 o 
   3  12   8      166.92      165.69     18.93 o 
   4  12   8        3.44       -0.14      4.16 o 
   5  12   8        1.12       -4.62      4.62 o 
  -4  13   8       25.96       23.13      4.30 o 
  -3  13   8        1.79        4.67      5.10 o 
  -2  13   8        3.08        2.78      4.16 o 
  -1  13   8        0.32       -4.33      5.16 o 
   0  13   8       20.30       17.61      4.10 o 
   1  13   8        0.11       -4.47      4.47 o 
   2  13   8        5.55       -1.16      6.12 o 
   3  13   8       37.88       44.57      8.63 o 
   4  13   8        0.50       -3.75      3.91 o 
  -3  14   8        9.91        8.11      5.19 o 
  -2  14   8        1.14        1.70      4.92 o 
  -1  14   8       13.91        3.17      5.27 o 
   0  14   8        3.67       -0.41      6.65 o 
   1  14   8        7.02        5.66      6.95 o 
   2  14   8        4.86        4.83      7.25 o 
  -1  15   8       12.85        2.92      8.15 o 
  -8   1   9        0.05        1.30      4.38 o 
  -7   1   9      135.39      127.66      6.63 o 
  -6   1   9       36.50       39.02      4.44 o 
  -5   1   9      223.20      223.00      7.46 o 
  -4   1   9      147.85      164.31      4.53 o 
  -3   1   9        7.45        9.01      1.33 o 
  -2   1   9      109.18      116.85      3.03 o 
  -1   1   9      912.22      942.49      8.40 o 
   0   1   9      814.04      915.25      9.18 o 
   1   1   9      415.52      442.48      5.02 o 
   2   1   9       63.28       57.62      1.96 o 
   3   1   9      663.64      696.10     12.54 o 
   4   1   9       16.10       18.00      2.96 o 
   5   1   9       15.59       15.94      3.38 o 
   6   1   9       15.90       11.05      3.61 o 
   7   1   9        3.56        2.00      3.70 o 
   8   1   9        9.18       11.68      7.04 o 
  -8   2   9        9.62       11.16      4.24 o 
  -7   2   9       12.86       14.46      3.83 o 
  -6   2   9       56.72       54.96      8.03 o 
  -5   2   9        0.05        0.68      2.02 o 
  -4   2   9      136.27      151.31      4.62 o 
  -3   2   9      633.67      615.32      6.84 o 
  -2   2   9      785.48      795.34      8.89 o 
  -1   2   9      298.79      323.32      4.92 o 
   0   2   9     3548.90     3673.90     29.33 o 
   1   2   9       10.30        5.71      1.02 o 
   2   2   9       21.30       21.77      1.74 o 
   3   2   9      628.14      634.29      9.09 o 
   4   2   9       66.14       67.05     10.12 o 
   5   2   9      100.99      112.20      5.82 o 
   6   2   9        0.03       -1.50      3.32 o 
   7   2   9       20.52       15.84      4.34 o 
   8   2   9        0.01        0.22      4.51 o 
  -8   3   9        0.06       -3.17      4.02 o 
  -7   3   9      147.17      152.49      8.88 o 
  -6   3   9       18.30       20.75      3.11 o 
  -5   3   9      204.73      195.95      5.72 o 
  -4   3   9       44.92       54.37      3.36 o 
  -3   3   9      320.73      339.84      4.79 o 
  -2   3   9       31.41       30.56      2.45 o 
  -1   3   9      332.08      369.70      5.91 o 
   0   3   9     2919.36     2882.14     26.11 o 
   1   3   9        3.70        4.38      1.11 o 
   2   3   9      594.77      571.48      7.40 o 
   3   3   9      107.37      104.24      3.24 o 
   4   3   9       73.72       74.66      5.27 o 
   5   3   9      644.98      649.62     26.80 o 
   6   3   9      112.89      102.42      6.55 o 
   7   3   9        4.40        7.08      4.07 o 
   8   3   9        0.27       -1.06      4.53 o 
  -8   4   9        0.69        3.64      4.56 o 
  -7   4   9        0.09       -0.84      3.59 o 
  -6   4   9        2.34       -0.43      2.53 o 
  -5   4   9       45.13       46.03      3.93 o 
  -4   4   9        8.41        6.34      2.13 o 
  -3   4   9      344.75      342.66      6.04 o 
  -2   4   9        2.26        1.80      1.19 o 
  -1   4   9     1183.21     1170.37     18.47 o 
   0   4   9       61.97       69.49      2.31 o 
   1   4   9      104.33      104.08      2.73 o 
   2   4   9       36.36       41.15      2.38 o 
   3   4   9       15.99       15.69      1.91 o 
   4   4   9      102.14       97.17      4.20 o 
   5   4   9        0.76       -1.40      5.96 o 
   6   4   9      104.03      109.33      6.61 o 
   7   4   9        1.00        4.37      4.20 o 
  -8   5   9        0.21        3.75      4.50 o 
  -7   5   9        0.79        1.39      3.29 o 
  -6   5   9        0.04       -2.61      2.61 o 
  -5   5   9        0.67       -1.94      2.28 o 
  -4   5   9        2.46       -0.18      2.02 o 
  -3   5   9       20.44       23.59      2.30 o 
  -2   5   9       48.19       39.82      2.98 o 
  -1   5   9       72.53       77.61      3.42 o 
   0   5   9        7.04        4.56      1.30 o 
   1   5   9       40.07       34.40      2.03 o 
   2   5   9       86.56       93.17      3.14 o 
   3   5   9        9.48       12.18      2.40 o 
   4   5   9        6.76       -0.17      2.14 o 
   5   5   9        0.85       -2.57      2.57 o 
   6   5   9       13.90       16.57      4.17 o 
   7   5   9        3.02       -0.83      4.40 o 
  -8   6   9        0.96       -2.93      4.97 o 
  -7   6   9        9.74        9.81      3.62 o 
  -6   6   9       87.89       89.71      4.97 o 
  -5   6   9      144.76      134.52      5.30 o 
  -4   6   9      534.50      524.00     12.10 o 
  -3   6   9      316.50      334.98      6.46 o 
  -2   6   9        4.26        3.11      1.98 o 
  -1   6   9        4.87        1.26      1.93 o 
   0   6   9      119.26      122.20      3.29 o 
   1   6   9      127.01      124.50      3.34 o 
   2   6   9      648.94      689.31     17.71 o 
   3   6   9      105.56      105.69      5.73 o 
   4   6   9        7.34       10.10      2.33 o 
   5   6   9       42.89       39.60      3.90 o 
   6   6   9       26.98       32.74      4.54 o 
   7   6   9       18.30       12.59      4.63 o 
  -7   7   9       13.47       11.03      5.42 o 
  -6   7   9       11.49        2.21      3.11 o 
  -5   7   9       25.40       23.82      3.31 o 
  -4   7   9       73.38       67.98      4.28 o 
  -3   7   9        2.72        1.30      1.97 o 
  -2   7   9      113.02      111.95      4.52 o 
  -1   7   9       32.54       42.41      3.39 o 
   0   7   9       37.11       36.96      5.17 o 
   1   7   9        8.22        7.91      1.77 o 
   2   7   9      238.87      231.16      6.02 o 
   3   7   9       85.71       94.32      3.93 o 
   4   7   9      150.70      144.65      4.65 o 
   5   7   9        9.51       11.15      3.19 o 
   6   7   9       20.06       15.30      4.25 o 
   7   7   9        6.74       13.25      5.05 o 
  -7   8   9        0.80       -1.03      3.62 o 
  -6   8   9       51.32       53.00      4.78 o 
  -5   8   9        8.19        7.92      2.94 o 
  -4   8   9      294.82      274.21     12.81 o 
  -3   8   9       12.24       15.88      2.95 o 
  -2   8   9      450.57      447.49      9.26 o 
  -1   8   9      168.02      179.65      5.65 o 
   0   8   9      814.47      771.22     22.87 o 
   1   8   9        0.78        0.14      2.80 o 
   2   8   9       51.57       52.21      3.79 o 
   3   8   9      133.33      129.39      4.37 o 
   4   8   9       25.66       27.36      3.06 o 
   5   8   9       10.22        8.02      3.19 o 
   6   8   9       27.44       29.44      5.21 o 
  -7   9   9        0.44        0.77      3.88 o 
  -6   9   9        1.70       -3.33      3.33 o 
  -5   9   9        1.07       -0.44      2.94 o 
  -4   9   9        0.31        1.87      2.71 o 
  -3   9   9      176.55      164.48      6.66 o 
  -2   9   9       41.55       48.93      4.30 o 
  -1   9   9       68.64       77.59      4.51 o 
   0   9   9        0.02       -1.23      2.42 o 
   1   9   9        3.08       -0.73      2.98 o 
   2   9   9       57.08       58.62      4.01 o 
   3   9   9       13.81       10.96      2.43 o 
   4   9   9        1.22       -1.12      2.46 o 
   5   9   9        5.55        5.18      3.98 o 
   6   9   9       32.05       24.20      5.12 o 
  -6  10   9        0.70       -3.79      3.79 o 
  -5  10   9       53.58       64.58      5.24 o 
  -4  10   9       54.66       51.38      4.73 o 
  -3  10   9       23.43       13.51      4.27 o 
  -2  10   9      231.05      237.01      7.35 o 
  -1  10   9      344.63      312.28      8.05 o 
   0  10   9      334.22      332.12     11.17 o 
   1  10   9       60.01       66.57      5.50 o 
   2  10   9        0.00       -2.58      2.58 o 
   3  10   9        0.00       -2.96      2.96 o 
   4  10   9        8.29        7.98      3.34 o 
   5  10   9        5.47        5.22      4.25 o 
  -6  11   9       25.61       32.10      6.49 o 
  -5  11   9       11.15        9.25      4.17 o 
  -4  11   9      102.76      105.08      5.81 o 
  -3  11   9        1.31        1.83      5.28 o 
  -2  11   9       25.98       27.53     11.61 o 
  -1  11   9      159.55      148.52      9.53 o 
   0  11   9       15.15       11.60      3.14 o 
   1  11   9      141.61      133.52      7.05 o 
   2  11   9        2.08        3.05      3.97 o 
   3  11   9        2.61        6.80      3.43 o 
   4  11   9        0.09       -3.29      3.29 o 
   5  11   9        3.97       10.11      4.80 o 
  -5  12   9        0.05       -0.56      4.08 o 
  -4  12   9        0.09        4.59      3.77 o 
  -3  12   9        2.34       -1.27      4.16 o 
  -2  12   9        7.52       11.11      4.45 o 
  -1  12   9       18.09       18.65      3.96 o 
   0  12   9        3.40       -2.20      3.19 o 
   1  12   9      203.43      191.60      8.75 o 
   2  12   9       16.77       14.70      8.19 o 
   3  12   9       16.42       20.48      7.68 o 
   4  12   9        1.33       -3.27      3.67 o 
  -4  13   9        2.01       -4.11      4.97 o 
  -3  13   9        0.54       -0.50      4.65 o 
  -2  13   9        1.60       -1.94     10.32 o 
  -1  13   9        5.10        6.96      4.58 o 
   0  13   9       34.08       35.42      5.91 o 
   1  13   9        4.28        2.86      4.85 o 
   2  13   9       32.13       42.00     11.06 o 
   3  13   9       14.26       35.72      8.72 o 
  -3  14   9        2.39        1.19      5.30 o 
  -2  14   9        0.85       -4.22      4.91 o 
  -1  14   9        1.79       -4.83      4.83 o 
   0  14   9       11.45       15.64      5.38 o 
   1  14   9        0.87       -0.87      5.16 o 
   2  14   9       15.33       26.22      8.84 o 
  -8   0  10        2.86       -5.55      5.55 o 
  -7   0  10      111.69       97.01      8.59 o 
  -6   0  10       70.06       95.82      8.59 o 
  -5   0  10      121.45      133.74      8.63 o 
  -4   0  10        2.68       -0.46      2.39 o 
  -3   0  10       31.48       38.41      3.43 o 
  -2   0  10      600.03      573.77     10.43 o 
  -1   0  10      207.72      186.45      5.27 o 
   0   0  10      454.97      508.59      7.29 o 
   1   0  10      147.95      167.44      4.62 o 
   2   0  10      807.46      787.28     11.72 o 
   3   0  10     2605.58     2597.89     47.11 o 
   4   0  10       15.88       19.23      4.49 o 
   5   0  10      246.36      244.43     11.57 o 
   6   0  10       14.41        6.21      4.89 o 
   7   0  10        1.24       -0.66      5.46 o 
  -8   1  10       13.10        9.81      5.41 o 
  -7   1  10       22.06       20.23      5.66 o 
  -6   1  10       60.60       62.35      5.42 o 
  -5   1  10        6.39       10.57      4.14 o 
  -4   1  10      303.35      309.54      8.34 o 
  -3   1  10       34.21       41.48      3.68 o 
  -2   1  10       12.63       11.08      1.59 o 
  -1   1  10       52.36       59.64      1.94 o 
   0   1  10        1.34        2.07      1.53 o 
   1   1  10     1267.32     1309.11     11.14 o 
   2   1  10       85.20       84.00      3.03 o 
   3   1  10       26.28       33.01      6.02 o 
   4   1  10      160.20      162.90      6.29 o 
   5   1  10       42.48       43.37      4.58 o 
   6   1  10       36.92       38.95      4.80 o 
   7   1  10        1.82        2.22      3.84 o 
  -8   2  10       13.66       24.64     11.01 o 
  -7   2  10        4.75        3.87      4.58 o 
  -6   2  10       22.30       31.27      5.61 o 
  -5   2  10       44.32       41.42      4.36 o 
  -4   2  10      198.31      205.12      4.76 o 
  -3   2  10      101.87      103.93      2.82 o 
  -2   2  10      134.39      127.28      3.32 o 
  -1   2  10     4254.59     4394.40     31.12 o 
   0   2  10      183.85      181.31      3.46 o 
   1   2  10       17.97       17.86      1.36 o 
   2   2  10      117.69      123.00      3.71 o 
   3   2  10       25.13       25.09      3.17 o 
   4   2  10        0.56       -0.70      2.43 o 
   5   2  10      194.30      182.90      7.37 o 
   6   2  10        0.55       -2.28      3.15 o 
   7   2  10        0.08       -2.93      3.77 o 
  -8   3  10       41.80       39.91      7.76 o 
  -7   3  10        5.92       11.47      3.98 o 
  -6   3  10       13.78       13.31      3.64 o 
  -5   3  10      122.55      130.20      4.87 o 
  -4   3  10       16.41       16.76      2.19 o 
  -3   3  10      226.51      221.56      4.75 o 
  -2   3  10      548.20      601.31      7.65 o 
  -1   3  10       31.23       27.56      1.97 o 
   0   3  10       31.86       34.36      1.91 o 
   1   3  10       37.12       32.58      1.90 o 
   2   3  10       66.54       65.03      2.63 o 
   3   3  10       12.74       10.15      1.79 o 
   4   3  10      180.39      162.68      6.41 o 
   5   3  10        2.15        2.91      7.07 o 
   6   3  10       24.00       15.04      5.41 o 
   7   3  10        0.62        1.10      4.06 o 
  -8   4  10       19.90       13.54      4.95 o 
  -7   4  10       58.33       53.45      5.91 o 
  -6   4  10       28.02       32.15      4.91 o 
  -5   4  10       81.24       82.00      4.26 o 
  -4   4  10       84.64       78.59      4.10 o 
  -3   4  10        2.99        2.57      1.66 o 
  -2   4  10        0.01        1.48      1.36 o 
  -1   4  10     2063.85     2048.08     29.79 o 
   0   4  10      517.99      554.48      6.88 o 
   1   4  10        9.40        8.80      1.46 o 
   2   4  10      225.49      217.86      4.59 o 
   3   4  10       98.53       97.61      3.47 o 
   4   4  10        7.39        0.94      2.21 o 
   5   4  10       10.79        9.82      2.91 o 
   6   4  10        7.86        7.99      3.81 o 
   7   4  10        0.25       -0.97      4.24 o 
  -8   5  10        0.11        3.11      4.60 o 
  -7   5  10        1.45        2.20      4.10 o 
  -6   5  10       25.09       23.92      3.52 o 
  -5   5  10      130.70      137.53      5.18 o 
  -4   5  10       19.68       25.14      3.02 o 
  -3   5  10      123.73      112.49      3.76 o 
  -2   5  10        1.32       -1.81      1.81 o 
  -1   5  10       26.88       28.32      3.98 o 
   0   5  10      421.08      412.10     11.37 o 
   1   5  10       50.33       45.22      3.68 o 
   2   5  10       59.77       62.68      2.99 o 
   3   5  10       11.28        8.46      2.01 o 
   4   5  10       13.31       12.12      2.69 o 
   5   5  10      128.02      126.39      5.50 o 
   6   5  10        8.40       11.70      3.42 o 
   7   5  10       38.81       41.59      8.91 o 
  -7   6  10        5.62        6.97      4.14 o 
  -6   6  10       13.23       13.20      3.88 o 
  -5   6  10       80.37       72.19      4.65 o 
  -4   6  10       36.42       38.74      3.59 o 
  -3   6  10        8.98        6.78      2.08 o 
  -2   6  10       94.79       93.61      4.19 o 
  -1   6  10       52.62       44.28      3.24 o 
   0   6  10       35.98       44.33      3.06 o 
   1   6  10        0.41        0.12      1.77 o 
   2   6  10     1153.54     1148.24     14.90 o 
   3   6  10       15.79       13.00      2.74 o 
   4   6  10       83.13       83.43      4.69 o 
   5   6  10        7.48        4.93      3.01 o 
   6   6  10        0.70        1.27      3.24 o 
   7   6  10        2.55       -0.78      4.49 o 
  -7   7  10        1.08        1.46      3.69 o 
  -6   7  10        4.21        4.91      3.05 o 
  -5   7  10        0.04        1.70      2.76 o 
  -4   7  10      264.53      248.60      6.97 o 
  -3   7  10      149.03      146.45      4.73 o 
  -2   7  10       79.57       76.67      4.79 o 
  -1   7  10        5.49        1.15      2.35 o 
   0   7  10       69.42       66.51      3.80 o 
   1   7  10      397.12      403.47     10.25 o 
   2   7  10     1166.41     1131.02     21.66 o 
   3   7  10       28.01       29.71      2.90 o 
   4   7  10       67.57       72.46      4.72 o 
   5   7  10       34.55       39.88      4.01 o 
   6   7  10        0.05       -1.63      6.13 o 
  -7   8  10        0.17       -2.22      4.11 o 
  -6   8  10       14.35       15.60      3.76 o 
  -5   8  10       10.94       13.31      3.37 o 
  -4   8  10        4.15        5.14      3.01 o 
  -3   8  10      162.79      155.47      5.85 o 
  -2   8  10        0.30       -0.41      2.49 o 
  -1   8  10        9.62        8.14      2.55 o 
   0   8  10      700.34      692.86     11.31 o 
   1   8  10      127.18      121.73      7.76 o 
   2   8  10      176.89      185.83      5.78 o 
   3   8  10       24.63       22.81      2.72 o 
   4   8  10        8.04       13.22      2.80 o 
   5   8  10        0.13        1.76      4.34 o 
   6   8  10        2.43        3.26      4.36 o 
  -6   9  10       53.55       56.67      4.93 o 
  -5   9  10       10.88        7.27      3.34 o 
  -4   9  10       44.17       33.30      3.91 o 
  -3   9  10       12.57        6.95      3.76 o 
  -2   9  10      100.85       91.66      5.07 o 
  -1   9  10       90.01       96.48      4.82 o 
   0   9  10       25.29       20.94      3.10 o 
   1   9  10      219.30      220.40     11.42 o 
   2   9  10        7.29        2.31      3.43 o 
   3   9  10        2.99        3.18      2.35 o 
   4   9  10       33.49       26.40      4.83 o 
   5   9  10        0.12       -2.01      3.73 o 
   6   9  10        0.90        3.50      4.69 o 
  -6  10  10        5.95        5.87      3.44 o 
  -5  10  10       12.28        6.29      3.80 o 
  -4  10  10       47.70       42.15      4.35 o 
  -3  10  10       18.78       14.48      4.10 o 
  -2  10  10       12.40        6.67      3.17 o 
  -1  10  10        0.39       -2.77      2.77 o 
   0  10  10       97.54       86.52      4.88 o 
   1  10  10       13.15       11.56      4.47 o 
   2  10  10       62.58       64.27      5.99 o 
   3  10  10       29.59       35.37      3.50 o 
   4  10  10        1.44        0.79      2.98 o 
   5  10  10       13.59       11.86      4.58 o 
  -5  11  10       36.16       38.53      4.86 o 
  -4  11  10        0.20        1.33      3.40 o 
  -3  11  10       13.82        5.76      4.32 o 
  -2  11  10       54.19       50.37      4.82 o 
  -1  11  10       30.84       18.01      3.88 o 
   0  11  10       86.91       93.35      7.15 o 
   1  11  10        3.57       -3.64      3.64 o 
   2  11  10       50.63       54.96      5.86 o 
   3  11  10        8.27        5.81      3.35 o 
   4  11  10       21.18       33.27      6.57 o 
   5  11  10        1.12        3.31      5.76 o 
  -4  12  10       30.48       15.77      5.35 o 
  -3  12  10        0.19       -0.46      4.37 o 
  -2  12  10        1.00        5.81      4.70 o 
  -1  12  10       58.38       53.40      4.98 o 
   0  12  10       39.02       42.91      6.39 o 
   1  12  10        1.95       -3.24      4.48 o 
   2  12  10        0.81       -1.54      4.68 o 
   3  12  10        0.01       -6.96      6.96 o 
   4  12  10        7.56       -1.23      4.59 o 
  -3  13  10       31.69       40.92      6.56 o 
  -2  13  10       10.08       21.01      5.41 o 
  -1  13  10        0.02       -0.56      4.05 o 
   0  13  10        2.29        3.30      6.10 o 
   1  13  10        5.46       -2.02      4.75 o 
   2  13  10       93.28      116.87     10.71 o 
   3  13  10       41.43       36.38      8.97 o 
  -2  14  10        1.79       -2.83      5.38 o 
  -1  14  10        1.83       -0.44      7.12 o 
   0  14  10        1.28       -3.87      5.69 o 
   1  14  10        2.14       18.19      6.02 o 
  -8   1  11       26.24       28.66      6.51 o 
  -7   1  11        0.98        3.56      3.91 o 
  -6   1  11        0.04        1.99      5.19 o 
  -5   1  11      361.75      363.39     11.48 o 
  -4   1  11      162.39      161.65      5.23 o 
  -3   1  11      580.77      543.21      7.65 o 
  -2   1  11        0.02        2.03      1.41 o 
  -1   1  11       37.19       42.52      2.31 o 
   0   1  11      123.79      143.73      2.67 o 
   1   1  11       88.62       81.71      2.36 o 
   2   1  11        1.78        0.05      1.52 o 
   3   1  11      691.38      693.16     13.10 o 
   4   1  11      206.37      210.10      7.45 o 
   5   1  11       68.16       65.72      5.57 o 
   6   1  11       56.87       48.76     10.41 o 
   7   1  11        4.84        6.57      4.45 o 
  -8   2  11        0.28        0.61      7.45 o 
  -7   2  11      156.45      143.15      7.60 o 
  -6   2  11       16.92       12.28      4.96 o 
  -5   2  11        3.10        4.11      2.95 o 
  -4   2  11       77.36       72.42      4.11 o 
  -3   2  11       63.74       68.99      3.02 o 
  -2   2  11       64.21       73.15      2.92 o 
  -1   2  11      375.59      364.92      5.66 o 
   0   2  11       34.91       34.21      2.02 o 
   1   2  11      140.60      146.51      2.99 o 
   2   2  11      516.34      515.47      7.17 o 
   3   2  11        1.55        0.24      2.27 o 
   4   2  11       68.24       65.85      4.98 o 
   5   2  11      190.97      195.85     13.75 o 
   6   2  11        1.49        1.34      3.47 o 
   7   2  11       28.74       19.15      4.84 o 
  -8   3  11        0.32       -2.91      4.48 o 
  -7   3  11       96.65       97.97      6.70 o 
  -6   3  11      161.01      176.99      7.57 o 
  -5   3  11       12.94       10.57      3.30 o 
  -4   3  11       28.86       24.42      2.48 o 
  -3   3  11       91.78       79.93      3.82 o 
  -2   3  11      767.43      814.23      9.79 o 
  -1   3  11       79.76       79.11      2.87 o 
   0   3  11       41.01       34.28      1.97 o 
   1   3  11      171.93      187.22      3.58 o 
   2   3  11       77.20       72.54      2.85 o 
   3   3  11       79.90       80.21      3.75 o 
   4   3  11      116.92      104.17      4.53 o 
   5   3  11      100.48       93.13      5.93 o 
   6   3  11       13.43        5.15      4.07 o 
   7   3  11       40.77       41.79      7.46 o 
  -8   4  11       14.28       14.36      4.99 o 
  -7   4  11       12.43       12.20      4.40 o 
  -6   4  11       23.67       24.13      4.23 o 
  -5   4  11       21.24       22.48     10.77 o 
  -4   4  11        3.33        0.77      2.03 o 
  -3   4  11      112.03      107.45      4.50 o 
  -2   4  11       45.61       50.53      2.59 o 
  -1   4  11      185.81      169.37      3.93 o 
   0   4  11       24.98       18.34      2.75 o 
   1   4  11       18.99       22.15      2.30 o 
   2   4  11      172.65      171.29      4.21 o 
   3   4  11       10.74       11.83      2.44 o 
   4   4  11       87.19       80.23      4.35 o 
   5   4  11       74.65       84.13      5.40 o 
   6   4  11        0.01       -0.11      3.15 o 
   7   4  11       10.51        9.59      3.92 o 
  -7   5  11       78.78       78.68      6.64 o 
  -6   5  11       96.65       96.42      6.45 o 
  -5   5  11        9.06        9.14      2.92 o 
  -4   5  11       45.94       58.68      3.56 o 
  -3   5  11      127.25      120.14      4.86 o 
  -2   5  11       92.75       94.79      4.02 o 
  -1   5  11      556.31      527.93      9.06 o 
   0   5  11      234.71      239.33      4.91 o 
   1   5  11      157.94      163.03      6.18 o 
   2   5  11        0.07        0.41      1.63 o 
   3   5  11       36.11       43.19      2.95 o 
   4   5  11       35.42       37.87      5.04 o 
   5   5  11      162.15      167.69      6.31 o 
   6   5  11       15.24       14.77      4.01 o 
   7   5  11        4.67        5.74      3.73 o 
  -7   6  11        0.81       -1.85      4.29 o 
  -6   6  11      131.49      140.02      7.84 o 
  -5   6  11      119.87      115.25      5.12 o 
  -4   6  11       57.00       60.18      4.18 o 
  -3   6  11       73.67       69.17      4.17 o 
  -2   6  11      322.38      308.87      7.24 o 
  -1   6  11       87.17       89.61      4.02 o 
   0   6  11       10.46       18.51      2.44 o 
   1   6  11       26.46       35.76      6.76 o 
   2   6  11       12.11       11.10      2.44 o 
   3   6  11      108.66      109.93      4.08 o 
   4   6  11       85.63       97.41      4.86 o 
   5   6  11       28.65       26.83      3.72 o 
   6   6  11       16.23       16.71      3.70 o 
  -7   7  11        0.50        3.56      4.68 o 
  -6   7  11        0.06       -1.40      4.02 o 
  -5   7  11        2.57        0.47      2.96 o 
  -4   7  11       97.87       93.89      4.72 o 
  -3   7  11       24.06       28.30      3.47 o 
  -2   7  11      140.60      138.24      5.20 o 
  -1   7  11       16.28       14.10      2.90 o 
   0   7  11       83.15       92.81      4.16 o 
   1   7  11       29.32       40.19      4.39 o 
   2   7  11      147.33      141.86      6.90 o 
   3   7  11       16.23       17.64      2.67 o 
   4   7  11      180.33      166.83      6.21 o 
   5   7  11       11.29       16.54      3.53 o 
   6   7  11       10.64        7.96      3.95 o 
  -7   8  11       10.83        7.78      5.03 o 
  -6   8  11       24.22       22.50      4.01 o 
  -5   8  11        0.64        2.07      3.06 o 
  -4   8  11      111.50      113.70      5.16 o 
  -3   8  11        7.92        6.84      2.96 o 
  -2   8  11      341.19      337.57      8.27 o 
  -1   8  11       57.80       66.65      4.16 o 
   0   8  11       29.58       18.65      3.96 o 
   1   8  11       14.65       17.27      3.84 o 
   2   8  11       98.74       93.54      6.71 o 
   3   8  11       65.85       62.21      3.95 o 
   4   8  11        0.63       -3.01      3.01 o 
   5   8  11       42.32       61.27      8.55 o 
   6   8  11       74.42       74.45      7.03 o 
  -6   9  11        0.03       -2.47      3.85 o 
  -5   9  11        0.02       -2.32      3.32 o 
  -4   9  11        5.21        5.49      3.14 o 
  -3   9  11        2.86        2.39      3.21 o 
  -2   9  11       26.66       30.44      3.90 o 
  -1   9  11      146.61      158.62      6.03 o 
   0   9  11       70.69       75.39      6.04 o 
   1   9  11        1.86        7.17      3.75 o 
   2   9  11       12.26       11.62      4.72 o 
   3   9  11        1.43        1.25      2.80 o 
   4   9  11        1.65       -1.99      3.16 o 
   5   9  11        0.58       -1.80      4.03 o 
  -6  10  11        1.40        1.69      4.78 o 
  -5  10  11        4.24        0.93      3.87 o 
  -4  10  11        4.11        6.12      9.71 o 
  -3  10  11       28.58       24.60      4.73 o 
  -2  10  11        1.02       -3.00      3.00 o 
  -1  10  11       28.09       17.00      3.43 o 
   0  10  11        0.00       -1.36      6.71 o 
   1  10  11       35.28       33.65      4.86 o 
   2  10  11        0.31        1.56      3.81 o 
   3  10  11        2.56       -0.85      3.55 o 
   4  10  11        1.00        2.66      3.43 o 
   5  10  11       23.13       32.43      5.64 o 
  -5  11  11        1.00        2.09      3.90 o 
  -4  11  11        7.44        5.60      4.72 o 
  -3  11  11        0.39       -4.05      4.05 o 
  -2  11  11        0.66        1.00      3.28 o 
  -1  11  11        5.71        4.58      3.38 o 
   0  11  11       10.66       13.47      4.59 o 
   1  11  11        9.44        4.16      4.26 o 
   2  11  11       42.26       57.58      8.34 o 
   3  11  11        8.32        0.14      3.55 o 
   4  11  11        3.11        5.02      6.15 o 
  -4  12  11       19.60       11.80      5.19 o 
  -3  12  11        0.35        4.78      4.51 o 
  -2  12  11        0.05        2.66      4.46 o 
  -1  12  11       15.12        8.58      5.59 o 
   0  12  11       21.25       20.97      5.19 o 
   1  12  11       46.14       40.09     10.71 o 
   2  12  11        0.24       -4.38      4.49 o 
   3  12  11       23.21       17.09      4.13 o 
  -3  13  11        8.79        7.46      8.97 o 
  -2  13  11       24.94       31.26      6.18 o 
  -1  13  11        0.88       -4.78      4.78 o 
   0  13  11       76.38      100.24      8.77 o 
   1  13  11        0.91       -5.80      7.28 o 
   2  13  11        1.62        3.77      7.65 o 
  -8   0  12        0.00        0.19      6.77 o 
  -7   0  12      291.37      288.81     14.58 o 
  -6   0  12        7.19       11.86      5.39 o 
  -5   0  12      273.14      266.92     12.61 o 
  -4   0  12      335.05      322.38      8.91 o 
  -3   0  12      332.01      327.37      8.45 o 
  -2   0  12       10.39       11.53      3.20 o 
  -1   0  12      724.03      694.53      9.50 o 
   0   0  12      243.27      226.99      4.95 o 
   1   0  12      468.69      471.19      7.59 o 
   2   0  12       77.29       96.20      6.56 o 
   3   0  12     1353.56     1393.35     30.17 o 
   4   0  12      189.40      180.63     10.10 o 
   5   0  12        0.62        1.07      4.42 o 
   6   0  12        4.05        9.38      5.90 o 
   7   0  12        1.42       -5.55      5.55 o 
  -8   1  12        8.35       10.73      5.24 o 
  -7   1  12       78.95      103.52      7.26 o 
  -6   1  12       13.83       20.76      4.23 o 
  -5   1  12      214.33      220.12      8.11 o 
  -4   1  12      109.44      109.81      4.69 o 
  -3   1  12      269.77      257.94      5.27 o 
  -2   1  12        4.11        2.45      1.58 o 
  -1   1  12        4.17        3.37      1.48 o 
   0   1  12      110.03      111.12      2.50 o 
   1   1  12       33.57       37.98      2.46 o 
   2   1  12       64.63       66.65      3.40 o 
   3   1  12       27.30       22.66      3.27 o 
   4   1  12       10.37       16.57      3.54 o 
   5   1  12       40.65       42.43      4.79 o 
   6   1  12        4.57        0.16      3.65 o 
   7   1  12        0.39        5.42      4.49 o 
  -8   2  12       64.07       71.71     13.05 o 
  -7   2  12       35.26       34.15      5.22 o 
  -6   2  12       45.43       62.40      9.72 o 
  -5   2  12        0.49       -1.88      3.01 o 
  -4   2  12       42.43       51.17      3.88 o 
  -3   2  12      889.20      860.53     10.49 o 
  -2   2  12      187.88      201.77      4.48 o 
  -1   2  12       69.66       61.89      2.80 o 
   0   2  12       39.92       47.01      1.95 o 
   1   2  12      127.47      119.90      3.36 o 
   2   2  12        0.12       -0.66      1.48 o 
   3   2  12       54.19       56.77      3.68 o 
   4   2  12      351.45      369.99     10.08 o 
   5   2  12       26.30       25.81      4.42 o 
   6   2  12        2.40        1.06      3.77 o 
   7   2  12        4.53        2.37      4.27 o 
  -8   3  12        0.23       -0.20      5.93 o 
  -7   3  12        5.59        3.73      4.27 o 
  -6   3  12       35.83       33.38      4.97 o 
  -5   3  12        0.77       -1.20      3.33 o 
  -4   3  12        0.07       -2.37      2.37 o 
  -3   3  12      381.55      377.43      7.94 o 
  -2   3  12       77.98       77.93      3.03 o 
  -1   3  12      201.43      201.86      4.46 o 
   0   3  12       20.97       16.09      2.25 o 
   1   3  12       21.23       20.68      2.04 o 
   2   3  12       29.30       26.96      2.30 o 
   3   3  12      342.12      344.73      9.08 o 
   4   3  12       21.23       19.72      3.00 o 
   5   3  12       79.64       84.14     11.42 o 
   6   3  12        0.92        1.64      3.85 o 
   7   3  12        4.68        0.48      4.60 o 
  -7   4  12       63.96       75.90      6.75 o 
  -6   4  12       11.80       11.49      3.96 o 
  -5   4  12        0.11        2.79      3.62 o 
  -4   4  12       22.09       12.26      2.90 o 
  -3   4  12       19.81       18.54      2.87 o 
  -2   4  12        1.70       -1.23      2.10 o 
  -1   4  12      162.40      173.99      4.24 o 
   0   4  12       29.98       28.98      2.74 o 
   1   4  12      270.74      257.43      8.06 o 
   2   4  12      206.18      195.35      4.66 o 
   3   4  12       50.96       52.22      3.76 o 
   4   4  12       52.56       45.65      3.91 o 
   5   4  12      262.18      281.27      8.01 o 
   6   4  12       78.38       74.63      9.13 o 
   7   4  12        1.55        4.39      3.80 o 
  -7   5  12       29.28       29.20      5.32 o 
  -6   5  12        6.93       10.81      4.22 o 
  -5   5  12       15.22       13.76      3.98 o 
  -4   5  12       82.20       87.11      3.91 o 
  -3   5  12       63.32       66.99      4.31 o 
  -2   5  12       14.55       19.61      2.89 o 
  -1   5  12      173.08      168.33      5.23 o 
   0   5  12      133.07      143.76      4.64 o 
   1   5  12       48.62       45.49      4.22 o 
   2   5  12      620.51      616.05      8.87 o 
   3   5  12        0.00       -2.15      2.15 o 
   4   5  12      108.96      101.27      4.97 o 
   5   5  12      215.26      226.35      7.24 o 
   6   5  12      120.60      114.99      6.05 o 
  -7   6  12        2.18       -0.48      4.64 o 
  -6   6  12        4.46        5.44      4.18 o 
  -5   6  12       98.59       96.20      5.01 o 
  -4   6  12       47.35       51.53      3.61 o 
  -3   6  12      188.66      183.25      6.06 o 
  -2   6  12        7.16        4.23      2.45 o 
  -1   6  12        1.07        3.00      2.14 o 
   0   6  12       31.10       27.70      2.87 o 
   1   6  12      287.29      296.82      8.86 o 
   2   6  12        3.04        1.63      2.42 o 
   3   6  12      187.16      180.20      9.15 o 
   4   6  12       84.40       90.33      5.12 o 
   5   6  12        1.34       -0.38      3.15 o 
   6   6  12        0.86       -2.42      5.09 o 
  -7   7  12       11.90       16.45      5.45 o 
  -6   7  12       23.19       18.48      9.22 o 
  -5   7  12      104.52       96.67      5.30 o 
  -4   7  12        3.72       -1.37      3.22 o 
  -3   7  12       21.27       20.02      3.40 o 
  -2   7  12      276.17      286.84     14.08 o 
  -1   7  12        0.91       -1.24      2.32 o 
   0   7  12       44.39       43.67      6.65 o 
   1   7  12       17.47       23.16      4.05 o 
   2   7  12      224.25      237.26      7.93 o 
   3   7  12       95.27      107.87      6.27 o 
   4   7  12       13.60       10.74      4.54 o 
   5   7  12        1.12        1.91      3.19 o 
   6   7  12        4.51        2.31      5.79 o 
  -6   8  12        0.97       -1.53      4.03 o 
  -5   8  12        5.65        7.06      3.34 o 
  -4   8  12       21.50       16.01      4.72 o 
  -3   8  12       37.44       47.26      4.43 o 
  -2   8  12      151.38      158.94      8.85 o 
  -1   8  12       81.32       91.40      5.93 o 
   0   8  12      265.43      237.18     21.92 o 
   1   8  12        1.38        3.43      3.29 o 
   2   8  12        3.73        4.65      3.63 o 
   3   8  12       24.10       19.87      3.58 o 
   4   8  12        1.85       -1.58      3.71 o 
   5   8  12       10.66       10.68      3.79 o 
  -6   9  12        0.00        0.19      3.79 o 
  -5   9  12        2.73        5.73      3.57 o 
  -4   9  12        7.75        5.08      5.69 o 
  -3   9  12       26.88       18.06      4.04 o 
  -2   9  12      130.26      111.65      5.82 o 
  -1   9  12      478.05      507.53     10.48 o 
   0   9  12      194.32      194.80      8.38 o 
   1   9  12        3.70       -2.85      3.52 o 
   2   9  12       91.32       80.69      8.80 o 
   3   9  12        5.85        3.40      3.33 o 
   4   9  12        4.78        1.59      4.08 o 
   5   9  12       17.65       26.87      4.58 o 
  -5  10  12        0.00        1.74      3.28 o 
  -4  10  12       68.32       78.29      7.27 o 
  -3  10  12        0.76       -0.84      3.67 o 
  -2  10  12        3.85        2.94      3.26 o 
  -1  10  12       35.01       42.57      4.41 o 
   0  10  12       83.67       80.60      6.82 o 
   1  10  12       38.55       31.65      4.91 o 
   2  10  12       19.34       17.82      4.80 o 
   3  10  12       27.74       30.08      4.00 o 
   4  10  12       12.46        7.71      8.30 o 
  -4  11  12        0.12        3.17      4.95 o 
  -3  11  12        1.09       -1.47      4.23 o 
  -2  11  12        7.54        3.29      3.83 o 
  -1  11  12      110.27      124.72      8.66 o 
   0  11  12      135.08      129.54      7.78 o 
   1  11  12        0.10       -3.52      4.03 o 
   2  11  12       29.28       29.73      7.81 o 
   3  11  12        8.47        2.94      3.66 o 
   4  11  12        0.64       -2.48      6.43 o 
  -4  12  12        2.41       -0.80      5.36 o 
  -3  12  12       17.89       26.51      5.73 o 
  -2  12  12       14.12       13.81      4.49 o 
  -1  12  12        4.54       -2.62      4.56 o 
   0  12  12       20.32       12.96      5.35 o 
   1  12  12        0.95       -4.76      4.76 o 
   2  12  12       12.98       10.62      5.48 o 
   3  12  12        0.00        0.48      3.92 o 
  -2  13  12        4.18       -2.35      7.78 o 
  -1  13  12        5.29        5.63      8.91 o 
   0  13  12        2.90        3.95      5.17 o 
   1  13  12       34.33       42.64     20.58 o 
  -7   1  13       56.47       59.48      6.45 o 
  -6   1  13       40.83       42.46      6.41 o 
  -5   1  13      426.13      430.22     11.70 o 
  -4   1  13      679.15      678.43     12.33 o 
  -3   1  13        4.46        4.95      2.01 o 
  -2   1  13      110.86      107.46      4.52 o 
  -1   1  13       40.71       38.89      3.27 o 
   0   1  13        2.29        0.92      1.16 o 
   1   1  13        0.39        1.18      1.52 o 
   2   1  13      157.33      167.75      5.73 o 
   3   1  13        4.89        4.56      2.71 o 
   4   1  13      197.34      212.96      7.89 o 
   5   1  13       15.86       15.44      3.99 o 
   6   1  13        1.42        1.16      3.59 o 
   7   1  13        3.11        6.15      4.62 o 
  -7   2  13       63.48       73.96      6.64 o 
  -6   2  13       25.44       22.43      6.60 o 
  -5   2  13      395.15      379.62     22.17 o 
  -4   2  13      101.49      101.61      4.72 o 
  -3   2  13       15.95       12.55      2.70 o 
  -2   2  13        4.84        5.23      2.01 o 
  -1   2  13      141.84      122.62      3.67 o 
   0   2  13        6.31        4.49      1.77 o 
   1   2  13      507.32      538.89      7.57 o 
   2   2  13       55.57       62.65      5.81 o 
   3   2  13      265.14      249.83      6.62 o 
   4   2  13        9.12        5.86      3.27 o 
   5   2  13        0.22        1.73      3.67 o 
   6   2  13        1.53        3.66      4.23 o 
  -7   3  13       58.00       59.84      8.78 o 
  -6   3  13        0.01       -3.63      3.63 o 
  -5   3  13      109.97       98.84      7.64 o 
  -4   3  13       37.69       39.94      3.81 o 
  -3   3  13      454.24      414.80     12.73 o 
  -2   3  13      169.66      158.08      4.22 o 
  -1   3  13      255.20      250.79      5.13 o 
   0   3  13      101.16      110.05      5.09 o 
   1   3  13        9.17       17.70      3.30 o 
   2   3  13       30.99       34.61      3.08 o 
   3   3  13        3.70        4.87      2.45 o 
   4   3  13       60.62       58.42      4.72 o 
   5   3  13        7.06        5.76      3.14 o 
   6   3  13        7.83        4.22      4.29 o 
  -7   4  13        5.07        0.20      4.44 o 
  -6   4  13        9.31       16.19      4.29 o 
  -5   4  13       20.73       23.55      4.46 o 
  -4   4  13      260.52      267.21      7.38 o 
  -3   4  13      165.66      151.05      6.48 o 
  -2   4  13      519.40      492.29      9.30 o 
  -1   4  13      329.31      332.49      6.06 o 
   0   4  13       84.60       85.88      5.02 o 
   1   4  13       52.07       48.81      3.79 o 
   2   4  13      374.52      390.43      6.86 o 
   3   4  13      192.93      193.64      6.06 o 
   4   4  13        0.26        0.31      2.59 o 
   5   4  13        0.82        2.82      3.15 o 
   6   4  13       62.84       75.69      6.73 o 
  -7   5  13        0.01       -0.62      4.57 o 
  -6   5  13        0.48        2.21      4.03 o 
  -5   5  13       18.36        9.59      5.72 o 
  -4   5  13       29.75       35.64      4.69 o 
  -3   5  13       38.62       38.31      6.05 o 
  -2   5  13      155.63      150.06      6.06 o 
  -1   5  13      226.90      228.51      5.06 o 
   0   5  13       38.34       39.44      4.63 o 
   1   5  13       92.10       88.08      5.43 o 
   2   5  13       89.80       91.61      4.63 o 
   3   5  13       46.47       41.50      3.87 o 
   4   5  13       11.12       18.44      4.71 o 
   5   5  13       37.33       45.95     13.00 o 
   6   5  13        2.28        1.87      3.62 o 
  -7   6  13       36.47       43.17      7.56 o 
  -6   6  13        4.36        5.36      4.21 o 
  -5   6  13       33.24       24.71      6.79 o 
  -4   6  13      830.12      843.11     25.32 o 
  -3   6  13        0.40        1.37      2.73 o 
  -2   6  13      542.65      567.18     18.92 o 
  -1   6  13       72.17       66.50      4.27 o 
   0   6  13       74.82       77.12      5.65 o 
   1   6  13      298.12      284.36     19.52 o 
   2   6  13      168.91      164.52      9.35 o 
   3   6  13        0.28       -0.41      2.79 o 
   4   6  13        4.66        7.33      3.19 o 
   5   6  13        7.90        2.07      3.40 o 
   6   6  13        4.03       10.29      4.20 o 
  -6   7  13       10.52       12.35      5.10 o 
  -5   7  13       15.64       11.88      4.70 o 
  -4   7  13        0.00       -1.02      3.16 o 
  -3   7  13       60.70       63.43      4.60 o 
  -2   7  13       82.19       84.38      4.81 o 
  -1   7  13      200.80      178.49      5.96 o 
   0   7  13       10.03        9.28      5.03 o 
   1   7  13       95.75       84.03      6.13 o 
   2   7  13       22.86       17.04      3.34 o 
   3   7  13       12.76       13.20      4.72 o 
   4   7  13        1.38        5.31      3.17 o 
   5   7  13       11.48       12.81      3.84 o 
  -6   8  13        1.69        1.40      4.41 o 
  -5   8  13       66.33       56.91      7.99 o 
  -4   8  13       92.25       85.08      6.84 o 
  -3   8  13       72.37       73.65      5.19 o 
  -2   8  13       67.48       65.41      4.30 o 
  -1   8  13       99.07      105.86      4.94 o 
   0   8  13       30.67       23.25      4.47 o 
   1   8  13       67.45       59.51      5.68 o 
   2   8  13       43.17       50.80      5.55 o 
   3   8  13        4.89        3.53      4.06 o 
   4   8  13       11.36        3.81      4.25 o 
   5   8  13        2.15        6.25      3.65 o 
  -5   9  13       20.61       13.02      4.67 o 
  -4   9  13       49.10       47.83     13.74 o 
  -3   9  13        1.77       -1.41      3.32 o 
  -2   9  13       10.12        9.75      4.88 o 
  -1   9  13       38.35       33.29      3.95 o 
   0   9  13        9.82       10.09      3.98 o 
   1   9  13        9.78       10.73      4.08 o 
   2   9  13       10.58       11.38      4.31 o 
   3   9  13        3.47        4.53      4.13 o 
   4   9  13        2.19       -0.14      4.00 o 
  -5  10  13        2.06        5.32      4.52 o 
  -4  10  13       14.98       15.35      5.29 o 
  -3  10  13        0.02       -3.43      3.68 o 
  -2  10  13        0.08       -1.13      3.42 o 
  -1  10  13       54.18       53.71      9.80 o 
   0  10  13       33.54       32.76      5.44 o 
   1  10  13        2.06        1.03      4.17 o 
   2  10  13       48.74       73.13      7.12 o 
   3  10  13       39.40       54.27      5.28 o 
   4  10  13        0.09       -1.04      4.56 o 
  -4  11  13       19.53       28.70      6.65 o 
  -3  11  13       21.87       33.64     11.42 o 
  -2  11  13        0.19        2.72      3.83 o 
  -1  11  13        6.62       -4.33      4.35 o 
   0  11  13        0.27        0.18      4.66 o 
   1  11  13        3.16        1.62      4.33 o 
   2  11  13        3.39        1.82      4.61 o 
   3  11  13        0.60       -3.14      4.21 o 
  -3  12  13       19.16        9.47      8.37 o 
  -2  12  13        2.36        4.22      4.20 o 
  -1  12  13        3.56        0.63      5.08 o 
   0  12  13       20.84       22.34      5.78 o 
   1  12  13       27.66       36.00      6.32 o 
   2  12  13       10.27        8.04      5.66 o 
  -7   0  14       29.09       22.14      7.50 o 
  -6   0  14      212.23      231.57     13.36 o 
  -5   0  14      535.29      560.74     19.48 o 
  -4   0  14      439.44      412.32     15.62 o 
  -3   0  14      833.88      820.47     15.12 o 
  -2   0  14      356.89      367.84      9.22 o 
  -1   0  14       29.49       27.69      3.92 o 
   0   0  14       53.08       54.78      3.90 o 
   1   0  14       30.33       22.95      3.15 o 
   2   0  14      425.48      411.53     10.13 o 
   3   0  14       21.46       16.25      4.86 o 
   4   0  14       33.63       45.57      6.93 o 
   5   0  14        3.41       -0.19      4.49 o 
   6   0  14       57.65       59.91      8.75 o 
  -7   1  14        2.24        6.87      9.71 o 
  -6   1  14       51.88       53.26      5.88 o 
  -5   1  14       59.84       66.87      6.11 o 
  -4   1  14       15.16       19.50      3.32 o 
  -3   1  14       72.88       80.95      3.69 o 
  -2   1  14        7.93        4.55      1.94 o 
  -1   1  14       22.24       17.71      2.22 o 
   0   1  14        0.71       -1.39      1.39 o 
   1   1  14        2.16        7.31      1.82 o 
   2   1  14        3.36        3.01      2.11 o 
   3   1  14       14.26       10.06      2.73 o 
   4   1  14        2.52       -0.25      3.24 o 
   5   1  14       12.17       14.03      4.29 o 
   6   1  14        5.06        1.05      6.95 o 
  -7   2  14       16.43       16.08      7.10 o 
  -6   2  14       38.12       34.85      5.25 o 
  -5   2  14       66.09       62.86     11.24 o 
  -4   2  14       35.37       43.66      4.00 o 
  -3   2  14      629.07      636.72     11.05 o 
  -2   2  14       20.24       16.44      2.29 o 
  -1   2  14      164.45      178.59      4.52 o 
   0   2  14       24.02       26.06      2.07 o 
   1   2  14       54.94       51.97      4.41 o 
   2   2  14      270.41      267.49      6.58 o 
   3   2  14        7.37        5.86      2.70 o 
   4   2  14        3.16        6.23      2.80 o 
   5   2  14       86.15      101.11     11.06 o 
   6   2  14        3.84        2.21      3.95 o 
  -7   3  14        2.28       -1.56      5.58 o 
  -6   3  14        0.07       -3.70      3.83 o 
  -5   3  14       94.36       95.38      9.10 o 
  -4   3  14      309.31      319.14      8.13 o 
  -3   3  14       88.83       77.98      6.48 o 
  -2   3  14        3.13        0.11      3.59 o 
  -1   3  14      254.74      244.26      5.28 o 
   0   3  14      195.60      185.32      4.70 o 
   1   3  14        0.15        4.43      2.21 o 
   2   3  14        3.02        3.41      2.29 o 
   3   3  14       85.52       85.94      5.97 o 
   4   3  14       10.09       10.07      2.94 o 
   5   3  14        1.68        2.40      3.21 o 
   6   3  14        1.90        0.58      3.57 o 
  -7   4  14       34.39       43.42      7.20 o 
  -6   4  14       19.37       21.64      6.98 o 
  -5   4  14      126.54      132.07      7.18 o 
  -4   4  14        3.94        5.65      3.04 o 
  -3   4  14       14.46       13.45      2.91 o 
  -2   4  14      935.56      922.80     13.80 o 
  -1   4  14      447.00      419.23      7.62 o 
   0   4  14      136.77      129.49      6.23 o 
   1   4  14      600.60      579.54     10.30 o 
   2   4  14       10.08       16.35      3.54 o 
   3   4  14       11.85       12.63      2.96 o 
   4   4  14       22.36       26.46      5.20 o 
   5   4  14       40.37       45.74      4.86 o 
   6   4  14        0.00       -1.23      3.72 o 
  -7   5  14        8.20       10.13      7.23 o 
  -6   5  14       77.39       88.45      7.31 o 
  -5   5  14      309.97      309.96     14.88 o 
  -4   5  14       41.62       51.65      4.60 o 
  -3   5  14      161.92      165.63      6.00 o 
  -2   5  14       48.89       44.96      3.95 o 
  -1   5  14      246.41      233.22      8.78 o 
   0   5  14      282.13      286.36      8.95 o 
   1   5  14       72.45       71.71      4.36 o 
   2   5  14       10.70       10.84      3.51 o 
   3   5  14       79.36       93.69      6.57 o 
   4   5  14       95.69      100.56      5.34 o 
   5   5  14       17.56       24.85      4.50 o 
   6   5  14        0.27        0.31      3.88 o 
  -6   6  14       28.69       33.35      5.63 o 
  -5   6  14        0.56       -1.40      4.11 o 
  -4   6  14        1.01        0.97      3.08 o 
  -3   6  14        0.19        0.69      3.27 o 
  -2   6  14       15.37       10.22      3.05 o 
  -1   6  14      165.78      167.50      5.75 o 
   0   6  14       32.82       35.11      4.68 o 
   1   6  14       80.21       89.37      5.95 o 
   2   6  14      347.67      364.81     15.27 o 
   3   6  14        8.28        9.01      3.82 o 
   4   6  14       11.02        4.15      3.29 o 
   5   6  14       81.13       93.60      6.24 o 
  -6   7  14       11.48        5.12      5.01 o 
  -5   7  14       36.20       29.25      5.18 o 
  -4   7  14       47.50       56.18      5.06 o 
  -3   7  14        0.65        1.93      3.76 o 
  -2   7  14       50.78       55.36      4.45 o 
  -1   7  14        4.15        4.33      2.85 o 
   0   7  14        2.63        0.44      3.52 o 
   1   7  14       15.47        4.78      3.58 o 
   2   7  14      132.25      113.89      5.47 o 
   3   7  14       94.93       96.18      8.33 o 
   4   7  14       10.02        7.00      4.77 o 
   5   7  14       62.41       70.06      9.31 o 
  -5   8  14        0.06        0.13      4.33 o 
  -4   8  14        1.30       -3.88      3.88 o 
  -3   8  14      117.42      123.50      5.76 o 
  -2   8  14       75.81       86.04      4.62 o 
  -1   8  14       51.86       49.62      5.63 o 
   0   8  14        1.00       -0.20      4.83 o 
   1   8  14        1.62       -1.45      3.49 o 
   2   8  14       26.35       29.02      4.25 o 
   3   8  14       13.47        8.43      4.22 o 
   4   8  14        1.28       -4.26      4.26 o 
  -5   9  14       33.06       46.50      6.41 o 
  -4   9  14       32.85       35.17      5.65 o 
  -3   9  14        5.86        6.61      3.71 o 
  -2   9  14       18.03       19.04      4.09 o 
  -1   9  14        0.02       -4.63      4.63 o 
   0   9  14        0.34       -2.06      3.84 o 
   1   9  14        4.90       -1.44      3.82 o 
   2   9  14        1.32       -0.55      3.17 o 
   3   9  14        2.12        1.32      7.64 o 
   4   9  14       24.71       42.48      6.16 o 
  -4  10  14       20.37       17.10      5.87 o 
  -3  10  14       11.03        9.48      4.27 o 
  -2  10  14       19.79       11.44      3.92 o 
  -1  10  14       13.61        7.28      4.77 o 
   0  10  14       16.13       20.38      5.10 o 
   1  10  14       20.94       16.42      4.97 o 
   2  10  14       27.38       28.12      5.54 o 
   3  10  14        0.44       -0.32      4.31 o 
  -3  11  14       13.03       14.32      4.63 o 
  -2  11  14        6.60        2.28      4.09 o 
  -1  11  14        4.07        7.90     13.03 o 
   0  11  14       10.82       10.13     10.52 o 
   1  11  14        5.59        8.61      6.59 o 
   2  11  14        6.09       -0.64      5.05 o 
  -2  12  14       12.80       10.10      7.51 o 
  -1  12  14       20.86       23.13      6.03 o 
   0  12  14        5.09        1.71      5.38 o 
   1  12  14        3.06       -3.36      5.40 o 
  -7   1  15       18.49       12.22      5.48 o 
  -6   1  15       48.13       57.56      6.45 o 
  -5   1  15       22.39       19.31      4.44 o 
  -4   1  15       79.56       85.02      4.98 o 
  -3   1  15       74.10       73.52      6.08 o 
  -2   1  15       29.52       26.84      2.72 o 
  -1   1  15        2.90        4.36      2.00 o 
   0   1  15       25.23       21.06      2.78 o 
   1   1  15      236.82      212.19      6.08 o 
   2   1  15      114.73      115.15      4.77 o 
   3   1  15        2.91       -1.54      2.61 o 
   4   1  15        1.20       -3.89      3.89 o 
   5   1  15        5.81       10.26      4.20 o 
   6   1  15       22.46       33.06      9.02 o 
  -7   2  15        8.56        6.05      5.22 o 
  -6   2  15        9.21        4.49      4.35 o 
  -5   2  15       14.58       15.43      4.39 o 
  -4   2  15       40.43       32.89      3.96 o 
  -3   2  15      226.66      223.10      6.78 o 
  -2   2  15       25.54       29.42      2.74 o 
  -1   2  15      395.41      404.19      6.99 o 
   0   2  15       74.08       65.09      3.33 o 
   1   2  15        0.00        1.63      2.71 o 
   2   2  15       69.71       67.73      4.21 o 
   3   2  15       16.90       12.18      3.01 o 
   4   2  15       18.88       21.40      8.69 o 
   5   2  15       25.71       23.40      4.02 o 
   6   2  15        1.35        2.75      4.43 o 
  -7   3  15        1.91        5.68     10.16 o 
  -6   3  15        0.13       -0.82      4.23 o 
  -5   3  15        0.24       -1.16      3.68 o 
  -4   3  15       51.54       55.03      5.28 o 
  -3   3  15       33.42       38.57      3.76 o 
  -2   3  15       74.66       59.42      4.22 o 
  -1   3  15        2.94        2.52      2.09 o 
   0   3  15        7.92        8.74      2.20 o 
   1   3  15        0.50       -2.54      2.93 o 
   2   3  15      103.67       94.95      7.94 o 
   3   3  15       14.43        9.73      2.94 o 
   4   3  15       28.86       31.55      3.99 o 
   5   3  15        9.57        9.84      3.58 o 
   6   3  15        1.71       -2.76      3.67 o 
  -6   4  15        0.25        1.95      7.92 o 
  -5   4  15        8.83        7.36      4.26 o 
  -4   4  15      156.29      145.49      6.03 o 
  -3   4  15        9.14        9.05      2.98 o 
  -2   4  15        2.42        9.13      3.00 o 
  -1   4  15      134.32      127.00      4.22 o 
   0   4  15       96.53       99.77      4.54 o 
   1   4  15      232.31      235.70      7.84 o 
   2   4  15       27.36       31.84      4.47 o 
   3   4  15       90.02      104.09      6.61 o 
   4   4  15        2.40        1.81      2.93 o 
   5   4  15       30.81       49.16      4.84 o 
  -6   5  15        7.90        6.18      4.65 o 
  -5   5  15        9.52       11.07      4.38 o 
  -4   5  15       50.44       48.49      4.57 o 
  -3   5  15       22.14       24.89      3.53 o 
  -2   5  15        0.03       -0.69      2.50 o 
  -1   5  15      175.36      171.18      5.80 o 
   0   5  15        2.31        4.76      3.48 o 
   1   5  15       48.69       61.01      4.36 o 
   2   5  15      167.33      178.23      7.81 o 
   3   5  15       23.88       22.47      4.51 o 
   4   5  15       71.59       92.93      8.45 o 
   5   5  15        8.91        8.20      6.37 o 
  -6   6  15       12.82       16.59      5.65 o 
  -5   6  15       12.36        5.10      4.63 o 
  -4   6  15       20.53       25.65      4.11 o 
  -3   6  15        1.16       -0.54      4.32 o 
  -2   6  15       18.97       19.07      3.45 o 
  -1   6  15      144.15      126.35      6.79 o 
   0   6  15      111.55      100.54      6.28 o 
   1   6  15      145.21      152.41      5.84 o 
   2   6  15       13.50        3.20      3.66 o 
   3   6  15      115.63      122.38      7.24 o 
   4   6  15        9.91        8.85      4.39 o 
   5   6  15        0.03        0.20      5.97 o 
  -5   7  15        6.97        3.32      4.77 o 
  -4   7  15       11.80        9.83      3.68 o 
  -3   7  15       60.29       69.04      5.24 o 
  -2   7  15       14.63       12.13      3.24 o 
  -1   7  15        8.02        5.12      4.09 o 
   0   7  15        7.16        2.46      4.00 o 
   1   7  15        3.08        3.26      6.04 o 
   2   7  15        2.39        1.48      3.94 o 
   3   7  15       14.13       14.12      4.37 o 
   4   7  15       15.56       12.15      6.92 o 
  -5   8  15       13.30        9.41      5.02 o 
  -4   8  15        0.33       -3.63      3.63 o 
  -3   8  15       18.00       20.24      3.94 o 
  -2   8  15        3.00        2.66      2.84 o 
  -1   8  15       10.08        2.74      7.70 o 
   0   8  15      127.52      134.99     18.24 o 
   1   8  15       18.26       20.25      4.92 o 
   2   8  15        3.72        4.34      4.05 o 
   3   8  15        3.99       -0.50      4.19 o 
   4   8  15        9.64       12.49      4.99 o 
  -4   9  15        2.93       -0.67      6.76 o 
  -3   9  15        0.91        3.27      4.14 o 
  -2   9  15       15.03       27.17      8.87 o 
  -1   9  15       84.06      113.12      8.20 o 
   0   9  15        8.26        8.44      4.64 o 
   1   9  15       81.08      104.40      7.76 o 
   2   9  15        2.13       -1.94      3.36 o 
   3   9  15       19.56       12.96      8.48 o 
  -4  10  15       21.30       30.98      6.47 o 
  -3  10  15        1.88       -2.33      4.09 o 
  -2  10  15       53.94       55.02      7.38 o 
  -1  10  15      117.93      132.58      9.13 o 
   0  10  15        0.46       -0.13      4.56 o 
   1  10  15        5.43       -0.40      5.10 o 
   2  10  15       14.10       12.26      4.30 o 
   3  10  15        0.08        2.73      4.83 o 
  -2  11  15       11.05       12.00      6.41 o 
  -1  11  15        8.75        1.62      5.19 o 
   0  11  15        0.47        6.03      5.42 o 
   1  11  15        0.01        5.27      5.41 o 
  -6   0  16       28.84       24.78      7.56 o 
  -5   0  16      480.28      480.86     18.98 o 
  -4   0  16       17.61       19.57      6.15 o 
  -3   0  16       14.52       11.54      3.87 o 
  -2   0  16      480.48      475.92     11.41 o 
  -1   0  16      445.82      420.01     10.51 o 
   0   0  16      174.38      165.79     10.01 o 
   1   0  16        0.01        5.18      4.20 o 
   2   0  16        2.33        0.00      3.09 o 
   3   0  16       95.72       96.42      6.22 o 
   4   0  16      109.11      109.43      9.13 o 
   5   0  16        7.54       14.77      6.52 o 
  -6   1  16       55.69       43.82     10.29 o 
  -5   1  16       45.62       54.62      6.17 o 
  -4   1  16       17.54       23.43      4.44 o 
  -3   1  16       82.16       79.16      4.72 o 
  -2   1  16       21.76       27.43      4.12 o 
  -1   1  16      246.67      233.92      5.54 o 
   0   1  16       26.51       17.62      3.45 o 
   1   1  16      177.53      187.81      6.06 o 
   2   1  16      139.11      137.44      6.23 o 
   3   1  16       13.92       13.26      3.19 o 
   4   1  16       32.32       37.37      4.72 o 
   5   1  16        7.76        8.39      4.44 o 
  -6   2  16        2.66        1.77      4.79 o 
  -5   2  16       90.43       91.46      7.33 o 
  -4   2  16       64.51       66.61      4.90 o 
  -3   2  16       16.18       13.54      3.15 o 
  -2   2  16      227.47      221.02      7.21 o 
  -1   2  16       57.05       63.55      3.55 o 
   0   2  16        5.48        7.71      2.54 o 
   1   2  16      343.76      340.07      8.05 o 
   2   2  16      196.64      190.70      7.77 o 
   3   2  16       46.08       47.53      4.16 o 
   4   2  16       11.62       17.46      3.67 o 
   5   2  16        2.53        0.10      3.54 o 
  -6   3  16       45.60       47.97     10.21 o 
  -5   3  16        0.86       -2.20      3.99 o 
  -4   3  16       60.89       65.07      6.33 o 
  -3   3  16      100.96       95.08      4.90 o 
  -2   3  16        1.57        1.14      2.79 o 
  -1   3  16      345.90      332.90      6.65 o 
   0   3  16        1.03       -2.03      2.03 o 
   1   3  16        3.73        4.14      3.45 o 
   2   3  16       10.26       11.86      3.69 o 
   3   3  16       36.92       48.82      5.64 o 
   4   3  16        0.98        0.38      3.23 o 
   5   3  16        7.60        9.96      4.04 o 
  -6   4  16        3.72        1.33      5.00 o 
  -5   4  16        1.51        2.50      5.55 o 
  -4   4  16      286.02      317.04      8.69 o 
  -3   4  16       15.84       16.26      3.41 o 
  -2   4  16       26.17       29.23      6.97 o 
  -1   4  16      110.27       92.90      6.00 o 
   0   4  16        4.23       -0.27      2.23 o 
   1   4  16      847.37      877.95     17.40 o 
   2   4  16       12.69       13.50      4.02 o 
   3   4  16       67.85       65.26      6.88 o 
   4   4  16        2.07        0.84      4.34 o 
   5   4  16        6.88        4.99      3.87 o 
  -6   5  16        1.00        0.10      4.74 o 
  -5   5  16       43.53       42.90      6.26 o 
  -4   5  16       80.41       88.71      5.69 o 
  -3   5  16      122.69      108.14      5.51 o 
  -2   5  16       31.22       27.63      5.70 o 
  -1   5  16       24.96       27.01      4.64 o 
   0   5  16      287.21      297.69      6.76 o 
   1   5  16       59.38       64.46      4.62 o 
   2   5  16      152.25      163.14      7.90 o 
   3   5  16       15.91       18.49      4.58 o 
   4   5  16       19.99       26.39     11.31 o 
   5   5  16       36.07       31.42      5.79 o 
  -5   6  16       86.44       95.61      7.86 o 
  -4   6  16        5.28        3.73      3.57 o 
  -3   6  16        0.02       -3.06      3.06 o 
  -2   6  16       95.33       88.62      5.36 o 
  -1   6  16        3.91        3.60      3.74 o 
   0   6  16       20.35       15.60      4.33 o 
   1   6  16       55.78       59.71      4.70 o 
   2   6  16        1.98        2.76      3.90 o 
   3   6  16       24.20       24.73      5.04 o 
   4   6  16       10.76       18.84     15.23 o 
  -5   7  16        6.37       -4.51      4.51 o 
  -4   7  16        0.98       -3.18      3.62 o 
  -3   7  16        0.49       -1.94      3.37 o 
  -2   7  16       94.95       99.05      6.11 o 
  -1   7  16       53.91       63.96     10.18 o 
   0   7  16       13.31        6.76      4.28 o 
   1   7  16       96.08       83.32      5.98 o 
   2   7  16       48.40       43.67      6.87 o 
   3   7  16       47.40       53.48      6.44 o 
   4   7  16       17.15       25.70      5.40 o 
  -4   8  16        0.02        0.61      3.80 o 
  -3   8  16        0.01       -3.84      4.25 o 
  -2   8  16        1.40       -0.42      5.00 o 
  -1   8  16        1.69        4.52      4.45 o 
   0   8  16       18.48       14.34      4.92 o 
   1   8  16       40.35       35.43      5.47 o 
   2   8  16       52.88       58.43      7.01 o 
   3   8  16       55.30       63.60      6.81 o 
  -4   9  16        1.14       -4.11      4.11 o 
  -3   9  16        0.28       -0.53      4.04 o 
  -2   9  16       11.69       12.60      5.58 o 
  -1   9  16       34.74       27.96      5.78 o 
   0   9  16        1.78        2.28      5.00 o 
   1   9  16        1.65       -0.52      4.47 o 
   2   9  16       19.48       14.06      5.91 o 
   3   9  16        0.78       -4.74      4.74 o 
  -3  10  16        1.14       -4.51      4.51 o 
  -2  10  16        1.58        0.09      5.60 o 
  -1  10  16       15.14       12.14     10.26 o 
   0  10  16        0.44        3.19      8.86 o 
   1  10  16        1.27       -1.77      6.30 o 
   2  10  16        3.96        2.16      5.46 o 
  -6   1  17        0.02       -4.86      4.86 o 
  -5   1  17       15.43       16.94      5.46 o 
  -4   1  17        2.07        0.91      4.00 o 
  -3   1  17        0.05       -2.76      2.94 o 
  -2   1  17        6.74        1.30      2.28 o 
  -1   1  17      148.10      141.28      4.75 o 
   0   1  17       17.47       20.88      3.82 o 
   1   1  17       23.65       29.12      4.24 o 
   2   1  17        0.82       -1.07      3.04 o 
   3   1  17        3.91        6.44      4.08 o 
   4   1  17        4.89        1.14      3.49 o 
   5   1  17       18.84       23.14      4.45 o 
  -6   2  17        1.66        6.60      5.36 o 
  -5   2  17        7.58        5.87      6.01 o 
  -4   2  17        0.06       -2.97      2.97 o 
  -3   2  17        1.99       -0.18      3.02 o 
  -2   2  17      113.71      104.05      5.13 o 
  -1   2  17        0.05       -2.44      2.44 o 
   0   2  17      280.56      268.68      8.95 o 
   1   2  17       37.07       44.64      3.96 o 
   2   2  17        1.20        0.42      2.96 o 
   3   2  17        0.02        3.87      6.16 o 
   4   2  17        5.70        8.34      3.66 o 
   5   2  17        6.78        4.62      3.85 o 
  -6   3  17       35.48       39.70      6.49 o 
  -5   3  17       46.00       49.22      6.53 o 
  -4   3  17        0.21        1.14      3.38 o 
  -3   3  17        0.16       -0.90      3.11 o 
  -2   3  17       40.17       48.15      4.22 o 
  -1   3  17       62.99       57.86      5.58 o 
   0   3  17       27.37       24.09      4.20 o 
   1   3  17       42.03       49.72      4.28 o 
   2   3  17        0.03        2.13      3.81 o 
   3   3  17        3.22        1.18      4.00 o 
   4   3  17       35.88       35.98      5.71 o 
  -5   4  17       22.13       23.56      4.68 o 
  -4   4  17       19.68       22.78      4.12 o 
  -3   4  17       10.42        4.75      3.16 o 
  -2   4  17      146.97      136.85      5.77 o 
  -1   4  17        9.28       10.43      4.08 o 
   0   4  17      100.53       89.51      4.17 o 
   1   4  17      140.49      154.07      7.40 o 
   2   4  17       70.37       81.95      6.73 o 
   3   4  17       72.06       83.91      8.12 o 
   4   4  17        0.95        1.33      4.52 o 
  -5   5  17       15.09       16.04      5.11 o 
  -4   5  17       19.82       25.02      6.54 o 
  -3   5  17       57.43       54.40      5.90 o 
  -2   5  17        0.32        3.38      3.31 o 
  -1   5  17       66.28       55.41      5.81 o 
   0   5  17        3.83        6.92      2.72 o 
   1   5  17       47.37       39.12      5.40 o 
   2   5  17       25.33       31.77      5.22 o 
   3   5  17       14.65       16.25      4.68 o 
   4   5  17       36.48       45.49      6.29 o 
  -5   6  17        3.34        8.17      8.01 o 
  -4   6  17       15.02       10.13      4.03 o 
  -3   6  17        0.67       -2.43      3.37 o 
  -2   6  17        0.14       -4.07      4.07 o 
  -1   6  17       84.52       89.34     13.22 o 
   0   6  17       13.63        6.74      6.68 o 
   1   6  17       19.18       23.47      4.56 o 
   2   6  17        7.77        6.06      4.28 o 
   3   6  17       43.49       45.41      5.91 o 
   4   6  17       43.72       45.76      6.37 o 
  -4   7  17        6.34        2.18      3.99 o 
  -3   7  17        0.35        5.40      3.71 o 
  -2   7  17        1.48        2.43      4.13 o 
  -1   7  17        0.72        1.47      4.65 o 
   0   7  17       19.35       23.67      8.05 o 
   1   7  17        0.01       -0.59      4.14 o 
   2   7  17       38.91       44.77      5.98 o 
   3   7  17        0.02       -1.65      5.03 o 
  -4   8  17        0.64       -4.05      4.05 o 
  -3   8  17        6.93        4.53      3.90 o 
  -2   8  17        0.39       -3.66      5.25 o 
  -1   8  17       19.73       14.71      5.51 o 
   0   8  17       40.94       48.62     17.96 o 
   1   8  17        3.23        1.89      3.70 o 
   2   8  17        0.92        2.75      4.43 o 
  -3   9  17        0.05       -1.54      4.77 o 
  -2   9  17        7.12       13.91      5.93 o 
  -1   9  17       10.29       10.88      5.73 o 
   0   9  17        0.33        1.24      9.85 o 
   1   9  17        3.62        2.13      3.77 o 
   2   9  17        1.00       -3.72      4.58 o 
  -1  10  17       11.86        5.42      5.68 o 
   0  10  17        0.01       -0.09      5.58 o 
  -5   0  18       43.19       58.59     10.19 o 
  -4   0  18       50.81       33.78      7.68 o 
  -3   0  18      105.59      104.66     10.48 o 
  -2   0  18       38.00       47.19     14.32 o 
  -1   0  18       29.32       28.92      6.59 o 
   0   0  18       14.49        9.63      5.11 o 
   1   0  18       19.38       11.45      6.05 o 
   2   0  18       14.34       17.00      6.40 o 
   3   0  18       39.31       39.39      8.34 o 
   4   0  18       79.59       87.67      7.20 o 
  -5   1  18        2.67       -4.90      4.99 o 
  -4   1  18       12.59       17.64      4.94 o 
  -3   1  18        4.26        4.65      3.34 o 
  -2   1  18        1.89       -0.75      2.62 o 
  -1   1  18        0.37        0.09      2.82 o 
   0   1  18        0.15       -3.22      3.26 o 
   1   1  18        1.31       -3.28      3.45 o 
   2   1  18       41.03       46.70      5.68 o 
   3   1  18       20.48       18.64      4.05 o 
   4   1  18        6.03        2.00      6.98 o 
  -5   2  18        1.57       -1.69      4.93 o 
  -4   2  18       30.21       27.42      5.54 o 
  -3   2  18       50.50       40.01      4.38 o 
  -2   2  18        1.96       -1.45      3.16 o 
  -1   2  18       36.18       34.35      3.84 o 
   0   2  18      102.02      102.31      6.22 o 
   1   2  18        5.73        8.23      4.07 o 
   2   2  18        9.81       10.30      3.51 o 
   3   2  18       11.77        6.15      4.52 o 
   4   2  18        1.09        3.49      7.14 o 
  -5   3  18        7.53        5.93      4.97 o 
  -4   3  18       70.03       77.98      6.21 o 
  -3   3  18       14.14       11.52      3.69 o 
  -2   3  18       28.02       29.25      4.12 o 
  -1   3  18        3.85        2.83      4.26 o 
   0   3  18       22.10       24.53      4.33 o 
   1   3  18        6.06        3.79      4.05 o 
   2   3  18        5.02        8.63      4.38 o 
   3   3  18        2.23        5.57      4.37 o 
   4   3  18        1.38       -0.49      4.81 o 
  -5   4  18        2.24        3.60      5.28 o 
  -4   4  18       31.25       40.52      4.93 o 
  -3   4  18        2.27        1.90      4.44 o 
  -2   4  18       48.99       31.80      5.38 o 
  -1   4  18       57.06       41.37      5.54 o 
   0   4  18       26.26       22.27      4.49 o 
   1   4  18        6.93        8.11      3.48 o 
   2   4  18        3.23        5.08      4.30 o 
   3   4  18        3.07        5.25      4.66 o 
   4   4  18        0.12       -4.02      4.78 o 
  -5   5  18       67.58      102.81     11.48 o 
  -4   5  18       14.29       17.08      4.37 o 
  -3   5  18        0.00       -3.39      3.39 o 
  -2   5  18      138.76      131.68      7.51 o 
  -1   5  18       34.99       38.54      5.43 o 
   0   5  18        7.35        6.09      4.32 o 
   1   5  18        5.79        7.81      6.01 o 
   2   5  18       24.95       26.08      5.39 o 
   3   5  18       41.09       44.73      6.18 o 
  -4   6  18        5.48        5.75      4.16 o 
  -3   6  18        0.98       -3.68      3.68 o 
  -2   6  18        7.26        9.02      4.87 o 
  -1   6  18       13.93        9.85      4.66 o 
   0   6  18        0.16       -2.09      3.29 o 
   1   6  18        3.52       -3.79      3.79 o 
   2   6  18       10.92       19.63      5.05 o 
   3   6  18       25.18       26.12      6.14 o 
  -3   7  18        3.31        1.30      5.05 o 
  -2   7  18       42.55       44.61      6.46 o 
  -1   7  18       66.00       68.31      7.44 o 
   0   7  18        5.10        7.84      5.47 o 
   1   7  18       18.26       17.43      4.88 o 
   2   7  18        3.01        2.67      6.41 o 
  -3   8  18        0.50       -5.42      6.46 o 
  -2   8  18       29.69       25.03     10.54 o 
  -1   8  18        1.08       -5.00      5.00 o 
   0   8  18       56.20       50.26      8.50 o 
   1   8  18        3.49        6.55      5.05 o 
  -1   9  18        0.00       -3.89      5.73 o 
  -5   1  19       14.62       18.24      9.99 o 
  -4   1  19        6.97        6.31      6.15 o 
  -3   1  19       69.20       60.66      6.33 o 
  -2   1  19      147.63      151.21      6.33 o 
  -1   1  19       90.32       97.71      6.62 o 
   0   1  19       25.04       17.19      4.10 o 
   1   1  19       12.70       13.45      4.21 o 
   2   1  19       10.32        7.56      4.48 o 
   3   1  19        0.61       -1.21      4.77 o 
  -5   2  19        0.33        6.96      5.21 o 
  -4   2  19       21.11       16.90      4.93 o 
  -3   2  19       26.74       30.44      6.84 o 
  -2   2  19       43.57       26.30      4.93 o 
  -1   2  19       91.00       98.05      6.61 o 
   0   2  19       76.44       65.19      5.72 o 
   1   2  19       70.98       80.73      8.33 o 
   2   2  19       17.47       14.42      5.28 o 
   3   2  19       38.72       45.98      9.96 o 
  -4   3  19        0.83        1.00      4.74 o 
  -3   3  19        2.22        3.18      3.85 o 
  -2   3  19        4.86        0.81      4.21 o 
  -1   3  19        9.85       12.36      6.52 o 
   0   3  19       60.23       55.90      7.17 o 
   1   3  19       70.38       63.76      6.51 o 
   2   3  19      148.88      153.40      8.51 o 
   3   3  19        0.11        2.78      4.77 o 
  -4   4  19        8.98       12.12      4.27 o 
  -3   4  19       12.79       20.64      5.74 o 
  -2   4  19        9.73       13.39      4.74 o 
  -1   4  19        0.29       -0.69      4.10 o 
   0   4  19        8.54        4.17      5.77 o 
   1   4  19       54.01       52.21     13.46 o 
   2   4  19        1.07        3.39      6.21 o 
   3   4  19        7.08        3.80      8.55 o 
  -4   5  19       24.48       23.16      6.38 o 
  -3   5  19       23.25       28.88      4.69 o 
  -2   5  19       15.11       24.72      5.56 o 
  -1   5  19        1.63        5.59      6.01 o 
   0   5  19        6.76        2.98      6.34 o 
   1   5  19        0.01        3.15      3.53 o 
   2   5  19       71.14       70.92      7.61 o 
  -3   6  19       15.62       11.42      5.27 o 
  -2   6  19       12.46       10.17      4.94 o 
  -1   6  19        0.40       -5.54      6.30 o 
   0   6  19        6.55        8.06      6.56 o 
   1   6  19       70.13       78.50     10.79 o 
   2   6  19       10.43        9.40      5.41 o 
  -2   7  19        0.24        8.81      5.02 o 
  -1   7  19        9.05        6.73      5.53 o 
   0   7  19        1.31        2.86      4.92 o 
   1   7  19        7.59        2.88      4.83 o 
  -4   0  20        5.44       -0.19      7.50 o 
  -3   0  20        1.60       -0.19      6.18 o 
  -1   0  20       50.62       44.19      7.87 o 
   0   0  20        2.31       -2.60      5.43 o 
   1   0  20        2.26       -0.22      5.77 o 
   2   0  20        0.60       -3.29      6.81 o 
  -4   1  20        1.88       -3.33      5.04 o 
  -3   1  20        1.04       -2.04      4.62 o 
  -2   1  20        0.72       -6.02      6.95 o 
  -1   1  20        2.49       -4.86      4.86 o 
   0   1  20        0.83        0.63      3.82 o 
   1   1  20        1.28        0.92      4.32 o 
   2   1  20       16.73       16.80      5.19 o 
  -4   2  20       16.14       22.83      6.08 o 
  -3   2  20        0.73       -1.96      3.81 o 
  -2   2  20       14.50       12.39      5.08 o 
  -1   2  20       12.73        6.02      5.90 o 
   0   2  20        0.23        7.29      4.21 o 
   1   2  20       45.03       41.13      5.71 o 
   2   2  20        9.70        3.61      5.68 o 
  -3   3  20       13.44        5.78      4.19 o 
  -2   3  20        3.11       -3.74      4.65 o 
  -1   3  20        0.52        3.51      6.18 o 
   0   3  20        0.03       -3.24      4.42 o 
   1   3  20       15.95        5.86      9.61 o 
   2   3  20        0.29       -1.86      6.51 o 
  -3   4  20        0.01       -2.70      5.29 o 
  -2   4  20       17.75       23.80      5.09 o 
  -1   4  20        2.30        0.31      5.96 o 
   0   4  20        0.03       -0.78      5.36 o 
   1   4  20       60.09       63.19      6.76 o 
   2   4  20        0.12        2.00      5.03 o 
  -2   5  20       18.39       19.87      5.76 o 
  -1   5  20       13.79        9.79      7.43 o 
   0   5  20        1.16       -6.02      6.02 o 
   1   5  20       10.45       21.80      7.78 o 
  -1   6  20       40.80       69.83     13.06 o 
   0   6  20        0.33       -5.24      7.25 o 
  -2   1  21        4.98        2.42      6.93 o 
  -1   1  21       11.77       11.68      4.40 o 
   0   1  21       15.33       20.26      4.95 o 
   1   1  21       22.58       21.60      5.40 o 
  -2   2  21       12.65       24.34      7.90 o 
  -1   2  21        2.41        6.37      7.03 o 
   0   2  21       35.77       37.50      5.53 o 
   1   2  21       18.11       13.46      5.23 o 
  -2   3  21       17.64       24.53      9.00 o 
  -1   3  21       14.42       26.88      7.50 o 
   0   3  21       24.07       22.68      7.40 o 
  -1   4  21        5.39       -4.20      6.59 o 
                                                 
